# Supplementary material for: Effect of the Nordmøre grid bar spacing on size selectivity, catch efficiency and bycatch of the Barents Sea Northern shrimp fishery
Source: PLoS One. 2022 Dec 27;17(12):e0277788. doi: 10.1371/journal.pone.0277788 (PMC9794079; doi:10.1371/journal.pone.0277788)
Supplement: S1 File — (ZIP) [file pone.0277788.s001.zip]

Archive with 36 entries (33 files):
- 17 mm/American Plaice- hippoglosoides platesoides/
- 17 mm/American Plaice- hippoglosoides platesoides/Hal13-14.txt
- 17 mm/American Plaice- hippoglosoides platesoides/Hal15-16.txt
- 17 mm/American Plaice- hippoglosoides platesoides/Hal17-18.txt
- 17 mm/American Plaice- hippoglosoides platesoides/Hal19-20.txt
- 17 mm/American Plaice- hippoglosoides platesoides/Hal21-22.txt
- 17 mm/American Plaice- hippoglosoides platesoides/Hal3.txt
- 17 mm/American Plaice- hippoglosoides platesoides/Hal4.txt
- 17 mm/American Plaice- hippoglosoides platesoides/Hal6.txt
- 17 mm/American Plaice- hippoglosoides platesoides/Hal8.txt
- 17 mm/American Plaice- hippoglosoides platesoides/Hal83-84.txt
- 17 mm/American Plaice- hippoglosoides platesoides/Hal9.txt
- 17 mm/Cod/
- 17 mm/Cod/Hal13-14.txt
- 17 mm/Cod/Hal15-16.txt
- 17 mm/Cod/Hal17-18.txt
- 17 mm/Cod/Hal19-20.txt
- 17 mm/Cod/Hal21-22.txt
- 17 mm/Cod/Hal3.txt
- 17 mm/Cod/Hal4.txt
- 17 mm/Cod/Hal6.txt
- 17 mm/Cod/Hal8.txt
- 17 mm/Cod/Hal83-84.txt
- 17 mm/Cod/Hal9.txt
- 17 mm/Shrimp/
- 17 mm/Shrimp/Hal13-14.txt
- 17 mm/Shrimp/Hal15-16.txt
- 17 mm/Shrimp/Hal17-18.txt
- 17 mm/Shrimp/Hal19-20.txt
- 17 mm/Shrimp/Hal21-22.txt
- 17 mm/Shrimp/Hal3.txt
- 17 mm/Shrimp/Hal4.txt
- 17 mm/Shrimp/Hal6.txt
- 17 mm/Shrimp/Hal8.txt
- 17 mm/Shrimp/Hal83-84.txt
- 17 mm/Shrimp/Hal9.txt
