# Supplementary material for: Effect of the Nordmøre grid bar spacing on size selectivity, catch efficiency and bycatch of the Barents Sea Northern shrimp fishery
Source: PLoS One. 2022 Dec 27;17(12):e0277788. doi: 10.1371/journal.pone.0277788 (PMC9794079; doi:10.1371/journal.pone.0277788)
Supplement: S1 File — (ZIP) [file pone.0277788.s001.zip › 17 mm/American Plaice- hippoglosoides platesoides/Hal13-14.txt]

    LENGTH    TEST1    COVER1    TEST2    COVER2
     5.50    0    0    1    0
     6.50    2    1    5    0
     7.50    3    0    4    1
     8.50    0    1    4    0
     9.50    6    1    3    1
    10.50    3    1    7    0
    11.50    3    1    1    0
    12.50    2    0    3    0
    13.50    5    4    0    3
    14.50    3    5    2    3
    15.50    11    8    5    1
    16.50    8    9    2    4
    17.50    5    12    3    10
    18.50    2    11    2    8
    19.50    3    4    2    4
    20.50    0    6    1    5
    21.50    1    3    3    5
    22.50    0    4    2    4
    23.50    1    4    0    7
    24.50    1    8    0    6
    25.50    0    4    1    3
    26.50    0    5    0    9
    27.50    0    14    0    12
    28.50    0    16    1    17
    29.50    1    20    0    13
    30.50    1    15    0    31
    31.50    1    9    0    24
    32.50    0    21    0    10
    33.50    1    20    0    14
    34.50    0    13    0    15
    35.50    1    12    0    12
    36.50    0    18    0    6
    37.50    0    11    0    9
    38.50    0    9    0    6
    39.50    0    4    0    4
    40.50    0    3    0    8
    41.50    0    2    0    2
    42.50    0    1    0    0
    43.50    0    2    0    0
    46.50    0    0    0    1
    50.50    0    0    0    1
SPECIES    American Plaice
