# Supplementary material for: Effect of the Nordmøre grid bar spacing on size selectivity, catch efficiency and bycatch of the Barents Sea Northern shrimp fishery
Source: PLoS One. 2022 Dec 27;17(12):e0277788. doi: 10.1371/journal.pone.0277788 (PMC9794079; doi:10.1371/journal.pone.0277788)
Supplement: S1 File — (ZIP) [file pone.0277788.s001.zip › 17 mm/American Plaice- hippoglosoides platesoides/Hal15-16.txt]

    LENGTH    TEST1    COVER1    TEST2    COVER2
     3.50    0    0    4    0
     5.50    0    0    3    0
     6.50    4    2    6    0
     7.50    0    0    11    0
     8.50    6    2    9    1
     9.50    12    5    11    2
    10.50    7    4    16    3
    11.50    3    6    2    2
    12.50    4    0    0    0
    13.50    2    1    4    1
    14.50    5    2    6    5
    15.50    5    8    6    7
    16.50    11    6    8    11
    17.50    2    13    12    12
    18.50    2    10    5    17
    19.50    1    12    5    6
    20.50    2    7    1    11
    21.50    0    7    1    8
    22.50    2    10    3    13
    23.50    0    7    1    10
    24.50    1    15    2    14
    25.50    0    9    1    17
    26.50    1    18    2    11
    27.50    0    24    2    23
    28.50    0    23    1    26
    29.50    1    33    3    27
    30.50    1    29    0    40
    31.50    1    32    0    31
    32.50    0    22    0    21
    33.50    0    21    0    25
    34.50    0    19    0    9
    35.50    0    9    0    13
    36.50    0    9    0    10
    37.50    0    8    0    10
    38.50    0    2    0    8
    39.50    0    9    0    5
    40.50    0    2    0    0
    41.50    0    6    0    0
    42.50    0    2    0    0
    43.50    0    1    0    0
    44.50    0    1    0    0
SPECIES    American plaice
