# Supplementary material for: Effect of the Nordmøre grid bar spacing on size selectivity, catch efficiency and bycatch of the Barents Sea Northern shrimp fishery
Source: PLoS One. 2022 Dec 27;17(12):e0277788. doi: 10.1371/journal.pone.0277788 (PMC9794079; doi:10.1371/journal.pone.0277788)
Supplement: S1 File — (ZIP) [file pone.0277788.s001.zip › 17 mm/American Plaice- hippoglosoides platesoides/Hal17-18.txt]

    LENGTH    TEST1    COVER1    TEST2    COVER2
     4.50    0    0    1    0
     5.50    2    0    4    0
     6.50    1    0    9    0
     7.50    6    1    7    0
     8.50    3    0    12    0
     9.50    20    4    16    1
    10.50    22    6    14    1
    11.50    8    2    8    0
    12.50    11    1    4    1
    13.50    8    1    4    0
    14.50    11    12    6    2
    15.50    9    7    6    6
    16.50    7    9    7    1
    17.50    8    18    10    12
    18.50    3    10    1    9
    19.50    0    7    1    4
    20.50    2    10    1    5
    21.50    3    4    2    3
    22.50    1    4    0    3
    23.50    1    9    0    4
    24.50    2    9    0    4
    25.50    1    13    0    8
    26.50    1    14    0    5
    27.50    3    10    0    18
    28.50    6    25    0    24
    29.50    0    19    0    18
    30.50    1    33    0    33
    31.50    0    28    0    6
    32.50    0    31    0    14
    33.50    0    15    0    23
    34.50    0    16    0    17
    35.50    0    14    0    22
    36.50    0    9    0    6
    37.50    0    9    0    2
    38.50    0    6    0    7
    39.50    0    4    0    5
    40.50    0    0    0    6
    41.50    0    0    0    3
    42.50    0    0    0    1
SPECIES    American plaice
