# Supplementary material for: Effect of the Nordmøre grid bar spacing on size selectivity, catch efficiency and bycatch of the Barents Sea Northern shrimp fishery
Source: PLoS One. 2022 Dec 27;17(12):e0277788. doi: 10.1371/journal.pone.0277788 (PMC9794079; doi:10.1371/journal.pone.0277788)
Supplement: S1 File — (ZIP) [file pone.0277788.s001.zip › 17 mm/American Plaice- hippoglosoides platesoides/Hal19-20.txt]

    LENGTH    TEST1    COVER1    TEST2    COVER2
     3.50    1    0    1    0
     4.50    0    0    1    0
     5.50    1    0    2    0
     6.50    1    0    1    0
     7.50    5    0    5    0
     8.50    3    1    12    0
     9.50    17    3    9    1
    10.50    12    3    8    1
    11.50    13    3    8    0
    12.50    11    3    7    0
    13.50    5    1    3    2
    14.50    1    5    4    2
    15.50    5    5    7    4
    16.50    6    11    10    7
    17.50    4    16    3    12
    18.50    6    8    3    9
    19.50    2    6    2    5
    20.50    1    9    6    5
    21.50    0    5    0    5
    22.50    0    4    2    3
    23.50    0    5    0    6
    24.50    1    9    0    8
    25.50    1    15    2    6
    26.50    0    19    0    15
    27.50    1    18    0    17
    28.50    0    18    0    15
    29.50    1    17    1    23
    30.50    0    24    0    33
    31.50    0    19    0    21
    32.50    1    26    0    19
    33.50    0    15    0    23
    34.50    0    13    0    17
    35.50    0    12    0    19
    36.50    0    11    0    18
    37.50    0    9    0    19
    38.50    0    9    0    10
    39.50    0    5    0    8
    40.50    0    4    0    5
    41.50    0    2    0    2
    42.50    0    0    0    2
    43.50    0    0    0    2
    44.50    0    1    0    1
    46.50    0    0    0    1
SPECIES    American plaice
