# Supplementary material for: Effect of the Nordmøre grid bar spacing on size selectivity, catch efficiency and bycatch of the Barents Sea Northern shrimp fishery
Source: PLoS One. 2022 Dec 27;17(12):e0277788. doi: 10.1371/journal.pone.0277788 (PMC9794079; doi:10.1371/journal.pone.0277788)
Supplement: S1 File — (ZIP) [file pone.0277788.s001.zip › 17 mm/American Plaice- hippoglosoides platesoides/Hal21-22.txt]

    LENGTH    TEST1    COVER1    TEST2    COVER2
     5.50    0    1    0    0
     6.50    0    0    2    0
     7.50    0    2    5    1
     8.50    8    2    8    0
     9.50    4    4    11    0
    10.50    7    0    8    0
    11.50    9    5    2    1
    12.50    7    2    1    1
    13.50    8    4    5    0
    14.50    1    4    3    0
    15.50    9    9    0    0
    16.50    4    14    5    4
    17.50    8    18    5    5
    18.50    4    7    3    4
    19.50    3    11    5    4
    20.50    2    7    0    2
    21.50    1    9    0    4
    22.50    0    7    1    1
    23.50    3    5    0    2
    24.50    0    5    0    3
    25.50    1    10    0    6
    26.50    1    7    0    7
    27.50    3    12    3    12
    28.50    0    21    0    14
    29.50    0    24    0    12
    30.50    0    18    0    13
    31.50    1    26    0    13
    32.50    0    26    0    12
    33.50    0    17    0    11
    34.50    0    14    0    11
    35.50    0    8    0    9
    36.50    0    11    0    6
    37.50    0    6    0    8
    38.50    0    2    0    8
    39.50    0    6    0    0
    40.50    0    2    0    0
    46.50    0    1    0    0
    47.50    0    1    0    0
    48.50    0    1    0    0
SPECIES    American plaice
