# Supplementary material for: Effect of the Nordmøre grid bar spacing on size selectivity, catch efficiency and bycatch of the Barents Sea Northern shrimp fishery
Source: PLoS One. 2022 Dec 27;17(12):e0277788. doi: 10.1371/journal.pone.0277788 (PMC9794079; doi:10.1371/journal.pone.0277788)
Supplement: S1 File — (ZIP) [file pone.0277788.s001.zip › 17 mm/American Plaice- hippoglosoides platesoides/Hal3.txt]

    LENGTH    TEST1    COVER1    TEST2    COVER2
     8.50    0    0    3    0
    10.50    1    0    2    0
    12.50    0    0    2    0
    13.50    1    0    1    0
    14.50    0    0    1    1
    15.50    2    0    0    0
    17.50    2    2    0    0
    18.50    0    1    0    2
    19.50    0    1    2    1
    20.50    1    0    0    0
    21.50    0    1    1    1
    22.50    0    1    0    0
    23.50    0    2    0    1
    24.50    1    4    0    2
    25.50    1    2    1    1
    26.50    0    4    0    3
    27.50    1    11    0    5
    28.50    1    2    1    5
    29.50    0    5    0    5
    30.50    1    8    0    2
    31.50    0    1    0    3
    32.50    0    1    0    3
    33.50    0    5    0    2
    34.50    0    4    0    1
    35.50    0    2    0    0
    36.50    0    0    0    1
    37.50    0    1    0    2
    38.50    0    1    0    3
    39.50    0    2    0    3
    40.50    0    5    0    6
SPECIES    American plaice
