# Supplementary material for: Effect of the Nordmøre grid bar spacing on size selectivity, catch efficiency and bycatch of the Barents Sea Northern shrimp fishery
Source: PLoS One. 2022 Dec 27;17(12):e0277788. doi: 10.1371/journal.pone.0277788 (PMC9794079; doi:10.1371/journal.pone.0277788)
Supplement: S1 File — (ZIP) [file pone.0277788.s001.zip › 17 mm/American Plaice- hippoglosoides platesoides/Hal4.txt]

    LENGTH    TEST1    COVER1    TEST2    COVER2
     4.50    0    0    1    0
     6.50    1    0    0    0
     7.50    0    0    1    0
     8.50    1    1    6    0
     9.50    5    0    5    0
    10.50    12    0    4    1
    11.50    3    0    3    1
    12.50    4    0    3    0
    13.50    1    1    1    0
    14.50    4    0    0    0
    15.50    1    1    3    1
    16.50    1    1    2    2
    17.50    2    1    0    1
    18.50    1    2    1    2
    19.50    1    0    2    2
    20.50    0    1    0    1
    21.50    1    0    0    2
    22.50    0    2    0    2
    23.50    0    3    1    0
    24.50    1    1    0    1
    25.50    1    6    0    6
    26.50    1    3    0    6
    27.50    0    19    0    5
    28.50    2    12    0    16
    29.50    0    13    0    12
    30.50    0    7    0    7
    31.50    0    11    0    2
    32.50    0    3    0    7
    33.50    0    4    0    5
    34.50    0    3    0    2
    35.50    0    3    0    10
    36.50    0    3    0    3
    37.50    0    6    0    4
    38.50    0    3    0    3
    39.50    0    7    0    9
SPECIES    American plaice
