# Supplementary material for: Effect of the Nordmøre grid bar spacing on size selectivity, catch efficiency and bycatch of the Barents Sea Northern shrimp fishery
Source: PLoS One. 2022 Dec 27;17(12):e0277788. doi: 10.1371/journal.pone.0277788 (PMC9794079; doi:10.1371/journal.pone.0277788)
Supplement: S1 File — (ZIP) [file pone.0277788.s001.zip › 17 mm/American Plaice- hippoglosoides platesoides/Hal6.txt]

    LENGTH    TEST1    COVER1    TEST2    COVER2
     3.50    0    0    1    0
     4.50    0    1    2    0
     5.50    0    1    0    0
     7.50    0    1    3    0
     9.50    5    3    5    1
    10.50    4    2    4    0
    11.50    1    5    1    0
    12.50    1    2    0    1
    13.50    3    2    1    0
    14.50    1    2    0    0
    15.50    0    4    0    1
    16.50    1    10    0    1
    17.50    2    5    3    2
    18.50    0    17    0    1
    19.50    2    13    1    5
    20.50    0    12    0    1
    21.50    0    9    0    2
    22.50    1    12    0    2
    23.50    1    4    0    2
    24.50    2    8    0    4
    25.50    1    5    0    3
    26.50    2    5    1    4
    27.50    1    4    1    15
    28.50    0    5    0    10
    29.50    0    5    0    14
    30.50    0    5    1    13
    31.50    1    3    0    5
    32.50    0    7    0    4
    33.50    0    5    0    4
    34.50    0    3    0    7
    35.50    0    1    0    4
    36.50    0    3    0    3
    37.50    0    3    0    5
    38.50    0    1    0    1
    39.50    0    1    0    2
    40.50    0    0    0    3
    41.50    0    0    0    4
    42.50    0    0    0    3
    43.50    0    0    0    1
    44.50    0    0    0    5
    45.50    0    0    0    2
    46.50    0    0    0    1
    47.50    0    0    0    1
SPECIES    American plaice
