# Supplementary material for: Effect of the Nordmøre grid bar spacing on size selectivity, catch efficiency and bycatch of the Barents Sea Northern shrimp fishery
Source: PLoS One. 2022 Dec 27;17(12):e0277788. doi: 10.1371/journal.pone.0277788 (PMC9794079; doi:10.1371/journal.pone.0277788)
Supplement: S1 File — (ZIP) [file pone.0277788.s001.zip › 17 mm/American Plaice- hippoglosoides platesoides/Hal8.txt]

    LENGTH    TEST1    COVER1    TEST2    COVER2
     4.50    0    0    1    0
     6.50    0    0    2    0
     7.50    0    0    3    0
     8.50    2    0    7    0
     9.50    1    0    3    0
    10.50    1    0    3    0
    11.50    3    0    2    0
    12.50    3    0    2    0
    13.50    2    1    4    1
    14.50    4    2    3    0
    15.50    6    1    0    1
    16.50    3    3    1    2
    17.50    2    1    1    1
    18.50    1    1    1    1
    19.50    0    0    0    1
    20.50    0    1    0    1
    21.50    1    0    1    2
    22.50    1    0    0    2
    23.50    0    3    0    1
    24.50    0    1    0    0
    25.50    0    4    1    0
    26.50    2    0    0    1
    27.50    1    0    0    1
    28.50    0    1    0    2
    29.50    0    0    0    2
    30.50    0    1    0    0
    31.50    0    0    0    1
    32.50    0    1    0    1
    33.50    0    3    0    0
    34.50    0    2    0    1
    35.50    0    0    0    1
    36.50    0    2    0    0
    37.50    0    3    0    2
    38.50    0    0    0    2
    39.50    0    1    0    4
    41.50    0    1    0    0
    42.50    0    0    0    2
    43.50    0    1    0    2
SPECIES    American plaice
