# Supplementary material for: Effect of the Nordmøre grid bar spacing on size selectivity, catch efficiency and bycatch of the Barents Sea Northern shrimp fishery
Source: PLoS One. 2022 Dec 27;17(12):e0277788. doi: 10.1371/journal.pone.0277788 (PMC9794079; doi:10.1371/journal.pone.0277788)
Supplement: S1 File — (ZIP) [file pone.0277788.s001.zip › 17 mm/American Plaice- hippoglosoides platesoides/Hal83-84.txt]

    LENGTH    TEST1    COVER1    TEST2    COVER2
     3.50    2    0    2    0
     4.50    3    0    3    0
     6.50    0    0    4    0
     7.50    8    0    10    0
     8.50    2    1    13    0
     9.50    12    0    11    0
    10.50    20    0    20    0
    11.50    9    0    9    1
    12.50    4    0    5    1
    13.50    3    0    5    3
    14.50    5    0    6    1
    15.50    1    1    4    2
    16.50    2    0    1    1
    17.50    0    0    2    1
    18.50    0    0    1    1
    19.50    1    2    0    2
    20.50    0    1    0    1
    21.50    1    1    1    1
    22.50    0    0    0    3
    23.50    0    3    0    2
    24.50    0    1    1    5
    25.50    0    5    0    3
    26.50    0    4    0    1
    27.50    0    7    0    4
    28.50    0    5    0    3
    29.50    0    1    0    0
    30.50    0    2    0    1
    31.50    0    1    0    8
    32.50    0    1    0    3
    33.50    0    0    0    1
    34.50    0    1    0    1
    35.50    0    0    0    1
    36.50    0    0    0    1
    37.50    0    1    0    1
    38.50    0    0    0    2
    40.50    0    1    0    1
    41.50    0    0    0    1
    42.50    0    1    0    0
SPECIES    am
