# Supplementary material for: Effect of the Nordmøre grid bar spacing on size selectivity, catch efficiency and bycatch of the Barents Sea Northern shrimp fishery
Source: PLoS One. 2022 Dec 27;17(12):e0277788. doi: 10.1371/journal.pone.0277788 (PMC9794079; doi:10.1371/journal.pone.0277788)
Supplement: S1 File — (ZIP) [file pone.0277788.s001.zip › 17 mm/American Plaice- hippoglosoides platesoides/Hal9.txt]

    LENGTH    TEST1    COVER1    TEST2    COVER2
     4.50    0    0    1    0
     6.50    0    0    2    0
     7.50    0    0    4    0
     8.50    0    0    2    0
     9.50    2    0    2    1
    10.50    1    1    5    1
    11.50    2    1    1    1
    12.50    3    0    2    0
    13.50    4    0    0    3
    14.50    2    1    5    1
    15.50    1    1    1    2
    16.50    2    3    4    2
    17.50    4    4    2    3
    18.50    6    1    1    5
    19.50    3    2    0    5
    20.50    2    3    0    3
    21.50    1    3    0    1
    22.50    2    1    0    3
    23.50    1    5    0    5
    24.50    1    5    0    4
    25.50    0    7    0    5
    26.50    0    11    0    9
    27.50    0    9    0    8
    28.50    0    10    0    12
    29.50    1    11    0    15
    30.50    0    14    0    16
    31.50    0    14    0    17
    32.50    0    22    0    13
    33.50    0    10    0    10
    34.50    0    11    0    8
    35.50    0    10    0    12
    36.50    0    6    0    11
    37.50    0    9    0    5
    38.50    0    5    0    3
    39.50    0    0    0    4
    40.50    0    7    0    2
    41.50    0    2    0    0
    44.50    0    0    0    1
SPECIES    American Plaice
