# Supplementary material for: Effect of the Nordmøre grid bar spacing on size selectivity, catch efficiency and bycatch of the Barents Sea Northern shrimp fishery
Source: PLoS One. 2022 Dec 27;17(12):e0277788. doi: 10.1371/journal.pone.0277788 (PMC9794079; doi:10.1371/journal.pone.0277788)
Supplement: S1 File — (ZIP) [file pone.0277788.s001.zip › 17 mm/Cod/Hal13-14.txt]

    LENGTH    TEST1    COVER1    TEST2    COVER2
     8.50    0    0    1    0
     9.50    0    0    9    0
    10.50    1    0    15    0
    11.50    0    4    25    3
    12.50    5    7    30    6
    13.50    5    4    15    7
    14.50    5    4    15    3
    15.50    3    6    5    6
    16.50    3    2    4    0
    17.50    6    5    5    5
    18.50    4    6    8    10
    19.50    6    14    6    37
    20.50    11    17    1    79
    21.50    2    37    1    80
    22.50    3    45    0    105
    23.50    0    53    0    110
    24.50    0    41    0    71
    25.50    0    30    0    83
    26.50    0    21    0    35
    27.50    0    5    0    14
    28.50    0    8    0    6
    29.50    0    3    0    4
    30.50    0    3    0    9
    31.50    0    1    0    2
    32.50    0    7    0    4
    33.50    0    5    0    5
    34.50    0    5    0    9
    35.50    0    7    0    2
    36.50    0    4    0    5
    37.50    0    4    0    2
    38.50    0    1    0    4
    39.50    0    3    0    3
    40.50    0    1    0    4
    41.50    0    1    0    0
SPECIES    Cod
