# Supplementary material for: Effect of the Nordmøre grid bar spacing on size selectivity, catch efficiency and bycatch of the Barents Sea Northern shrimp fishery
Source: PLoS One. 2022 Dec 27;17(12):e0277788. doi: 10.1371/journal.pone.0277788 (PMC9794079; doi:10.1371/journal.pone.0277788)
Supplement: S1 File — (ZIP) [file pone.0277788.s001.zip › 17 mm/Cod/Hal15-16.txt]

    LENGTH    TEST1    COVER1    TEST2    COVER2
     8.50    0    1    1    0
     9.50    0    1    1    1
    10.50    1    1    6    1
    11.50    2    2    14    1
    12.50    3    1    17    4
    13.50    9    9    13    6
    14.50    15    8    12    5
    15.50    5    7    5    2
    16.50    4    4    6    4
    17.50    6    12    7    11
    18.50    6    26    4    26
    19.50    7    54    4    47
    20.50    4    88    2    76
    21.50    3    121    1    99
    22.50    2    136    1    137
    23.50    0    103    0    88
    24.50    0    88    0    90
    25.50    0    62    0    52
    26.50    0    32    0    39
    27.50    0    15    0    11
    28.50    0    11    0    12
    29.50    0    8    0    7
    30.50    0    9    0    2
    31.50    0    10    0    8
    32.50    0    10    0    10
    33.50    0    13    0    14
    34.50    0    14    0    11
    35.50    0    7    0    7
    36.50    0    8    0    3
    37.50    0    6    0    6
    38.50    0    4    0    6
    39.50    0    9    0    3
    40.50    0    5    0    6
SPECIES    Cod
