# Supplementary material for: Effect of the Nordmøre grid bar spacing on size selectivity, catch efficiency and bycatch of the Barents Sea Northern shrimp fishery
Source: PLoS One. 2022 Dec 27;17(12):e0277788. doi: 10.1371/journal.pone.0277788 (PMC9794079; doi:10.1371/journal.pone.0277788)
Supplement: S1 File — (ZIP) [file pone.0277788.s001.zip › 17 mm/Cod/Hal17-18.txt]

    LENGTH    TEST1    COVER1    TEST2    COVER2
     8.50    0    1    0    0
     9.50    1    4    2    0
    10.50    2    4    7    1
    11.50    5    2    12    0
    12.50    5    8    17    2
    13.50    15    3    6    3
    14.50    11    9    7    2
    15.50    5    2    3    3
    16.50    3    3    2    7
    17.50    4    8    4    15
    18.50    13    25    4    18
    19.50    19    61    2    43
    20.50    6    104    1    67
    21.50    5    137    2    111
    22.50    0    170    0    133
    23.50    0    175    0    135
    24.50    0    120    0    103
    25.50    0    100    0    75
    26.50    0    49    0    47
    27.50    0    33    0    23
    28.50    0    15    0    13
    29.50    0    12    0    2
    30.50    0    8    0    18
    31.50    0    11    0    15
    32.50    0    13    0    22
    33.50    0    15    0    8
    34.50    0    27    0    13
    35.50    0    8    0    12
    36.50    0    15    0    8
    37.50    0    8    0    10
    38.50    0    7    0    7
    39.50    0    7    0    6
    40.50    0    5    0    4
SPECIES    Cod
