# Supplementary material for: Effect of the Nordmøre grid bar spacing on size selectivity, catch efficiency and bycatch of the Barents Sea Northern shrimp fishery
Source: PLoS One. 2022 Dec 27;17(12):e0277788. doi: 10.1371/journal.pone.0277788 (PMC9794079; doi:10.1371/journal.pone.0277788)
Supplement: S1 File — (ZIP) [file pone.0277788.s001.zip › 17 mm/Cod/Hal19-20.txt]

    LENGTH    TEST1    COVER1    TEST2    COVER2
     9.50    0    1    6    0
    10.50    0    3    7    11
    11.50    1    9    26    3
    12.50    0    8    32    6
    13.50    6    8    18    3
    14.50    7    6    9    7
    15.50    3    6    4    3
    16.50    4    6    8    5
    17.50    3    15    8    11
    18.50    3    24    6    38
    19.50    11    66    10    93
    20.50    12    92    5    121
    21.50    7    147    2    151
    22.50    3    176    1    193
    23.50    5    143    0    201
    24.50    1    125    0    150
    25.50    0    102    0    104
    26.50    0    48    0    57
    27.50    0    38    0    34
    28.50    0    15    0    22
    29.50    0    13    0    8
    30.50    0    13    0    14
    31.50    0    17    0    8
    32.50    0    14    0    12
    33.50    0    17    0    28
    34.50    0    19    0    21
    35.50    0    21    0    17
    36.50    0    10    0    10
    37.50    0    13    0    12
    38.50    0    11    0    2
    39.50    0    7    0    4
SPECIES    Cod
