# Supplementary material for: Effect of the Nordmøre grid bar spacing on size selectivity, catch efficiency and bycatch of the Barents Sea Northern shrimp fishery
Source: PLoS One. 2022 Dec 27;17(12):e0277788. doi: 10.1371/journal.pone.0277788 (PMC9794079; doi:10.1371/journal.pone.0277788)
Supplement: S1 File — (ZIP) [file pone.0277788.s001.zip › 17 mm/Cod/Hal21-22.txt]

    LENGTH    TEST1    COVER1    TEST2    COVER2
     7.50    0    1    0    0
     8.50    0    0    1    0
     9.50    0    2    6    0
    10.50    2    5    16    2
    11.50    4    4    22    3
    12.50    4    10    19    3
    13.50    6    5    18    4
    14.50    13    5    13    4
    15.50    7    3    8    1
    16.50    3    6    2    3
    17.50    5    8    6    10
    18.50    6    24    5    19
    19.50    9    69    8    54
    20.50    13    112    6    75
    21.50    7    141    2    91
    22.50    0    172    0    117
    23.50    0    175    0    121
    24.50    0    140    0    83
    25.50    0    97    0    70
    26.50    0    42    0    40
    27.50    0    18    0    23
    28.50    0    11    0    12
    29.50    0    13    0    4
    30.50    0    13    0    6
    31.50    0    18    0    9
    32.50    0    25    0    11
    33.50    0    18    0    13
    34.50    0    19    0    11
    35.50    0    9    0    5
    36.50    0    11    0    7
    37.50    0    7    0    7
    38.50    0    7    0    10
    39.50    0    3    0    2
    40.50    0    4    0    7
SPECIES    Cod
