# Supplementary material for: Effect of the Nordmøre grid bar spacing on size selectivity, catch efficiency and bycatch of the Barents Sea Northern shrimp fishery
Source: PLoS One. 2022 Dec 27;17(12):e0277788. doi: 10.1371/journal.pone.0277788 (PMC9794079; doi:10.1371/journal.pone.0277788)
Supplement: S1 File — (ZIP) [file pone.0277788.s001.zip › 17 mm/Cod/Hal3.txt]

    LENGTH    TEST1    COVER1    TEST2    COVER2
     9.50    0    0    1    0
    10.50    1    1    4    1
    11.50    1    2    5    0
    12.50    1    1    10    1
    13.50    4    0    7    2
    14.50    3    0    6    1
    15.50    1    0    0    0
    16.50    1    0    3    0
    17.50    0    0    1    2
    18.50    0    0    1    3
    19.50    2    5    0    4
    20.50    3    1    1    9
    21.50    0    10    0    11
    22.50    0    10    0    13
    23.50    0    3    0    13
    24.50    0    9    0    4
    25.50    0    4    0    3
    26.50    0    2    0    2
    27.50    0    2    0    4
    28.50    0    0    0    1
    29.50    0    1    0    0
    30.50    0    0    0    1
    31.50    0    0    0    2
    32.50    0    3    0    2
    33.50    0    3    0    1
    34.50    0    2    0    2
    35.50    0    4    0    1
    36.50    0    3    0    5
    37.50    0    5    0    1
    38.50    0    3    0    5
    39.50    0    5    0    2
    40.50    0    2    0    0
SPECIES    Cod
