# Supplementary material for: Effect of the Nordmøre grid bar spacing on size selectivity, catch efficiency and bycatch of the Barents Sea Northern shrimp fishery
Source: PLoS One. 2022 Dec 27;17(12):e0277788. doi: 10.1371/journal.pone.0277788 (PMC9794079; doi:10.1371/journal.pone.0277788)
Supplement: S1 File — (ZIP) [file pone.0277788.s001.zip › 17 mm/Cod/Hal4.txt]

    LENGTH    TEST1    COVER1    TEST2    COVER2
     9.50    0    0    2    0
    10.50    0    1    1    0
    11.50    0    0    5    0
    12.50    1    0    2    0
    13.50    1    1    2    0
    14.50    4    0    0    0
    15.50    1    1    2    0
    16.50    0    0    1    0
    17.50    0    0    0    1
    18.50    1    0    0    1
    19.50    0    1    0    3
    20.50    1    3    1    6
    21.50    0    2    0    9
    22.50    0    3    0    3
    23.50    0    5    0    4
    24.50    0    4    0    5
    25.50    0    1    0    0
    28.50    0    1    0    0
    30.50    0    1    0    0
    31.50    0    1    0    2
    32.50    0    0    0    2
    33.50    0    1    0    0
    34.50    0    1    0    2
    35.50    0    0    0    1
    38.50    0    2    0    0
    39.50    0    2    0    4
SPECIES    Cod
