# Supplementary material for: Effect of the Nordmøre grid bar spacing on size selectivity, catch efficiency and bycatch of the Barents Sea Northern shrimp fishery
Source: PLoS One. 2022 Dec 27;17(12):e0277788. doi: 10.1371/journal.pone.0277788 (PMC9794079; doi:10.1371/journal.pone.0277788)
Supplement: S1 File — (ZIP) [file pone.0277788.s001.zip › 17 mm/Cod/Hal6.txt]

    LENGTH    TEST1    COVER1    TEST2    COVER2
    10.50    1    1    0    0
    11.50    0    0    1    0
    12.50    0    0    6    0
    13.50    3    0    4    0
    14.50    0    1    3    0
    15.50    1    0    2    0
    16.50    0    1    0    0
    17.50    0    1    0    0
    18.50    0    2    3    2
    19.50    2    4    2    1
    20.50    2    4    1    8
    21.50    1    9    1    5
    22.50    0    11    1    9
    23.50    0    7    0    6
    24.50    0    5    0    8
    25.50    0    2    0    7
    26.50    0    2    0    2
    27.50    0    1    0    0
    29.50    0    0    0    1
    30.50    0    1    0    0
    31.50    0    3    0    3
    32.50    0    3    0    6
    33.50    0    5    0    1
    34.50    0    1    0    1
    35.50    0    3    0    0
    36.50    0    6    0    1
    37.50    0    1    0    2
    38.50    0    4    0    0
    39.50    0    2    0    1
    40.50    0    6    0    5
SPECIES    Cod
