# Supplementary material for: Effect of the Nordmøre grid bar spacing on size selectivity, catch efficiency and bycatch of the Barents Sea Northern shrimp fishery
Source: PLoS One. 2022 Dec 27;17(12):e0277788. doi: 10.1371/journal.pone.0277788 (PMC9794079; doi:10.1371/journal.pone.0277788)
Supplement: S1 File — (ZIP) [file pone.0277788.s001.zip › 17 mm/Cod/Hal8.txt]

    LENGTH    TEST1    COVER1    TEST2    COVER2
     6.50    0    0    1    0
     9.50    0    0    6    0
    10.50    0    0    8    0
    11.50    2    0    14    1
    12.50    6    3    11    3
    13.50    7    2    14    1
    14.50    5    0    7    3
    15.50    2    0    8    1
    16.50    3    0    2    1
    17.50    6    0    0    2
    18.50    6    13    1    5
    19.50    7    18    3    17
    20.50    9    36    1    30
    21.50    4    51    0    51
    22.50    0    37    0    30
    23.50    0    46    0    25
    24.50    0    35    0    29
    25.50    0    12    0    12
    26.50    0    15    0    5
    27.50    0    5    0    5
    28.50    0    1    0    4
    29.50    0    1    0    2
    30.50    0    1    0    0
    31.50    0    8    0    2
    32.50    0    5    0    0
    33.50    0    4    0    3
    34.50    0    8    0    2
    35.50    0    3    0    5
    36.50    0    8    0    2
    37.50    0    7    0    4
    38.50    0    10    0    4
    39.50    0    3    0    1
    40.50    0    1    0    0
SPECIES    Cod
