# Supplementary material for: Effect of the Nordmøre grid bar spacing on size selectivity, catch efficiency and bycatch of the Barents Sea Northern shrimp fishery
Source: PLoS One. 2022 Dec 27;17(12):e0277788. doi: 10.1371/journal.pone.0277788 (PMC9794079; doi:10.1371/journal.pone.0277788)
Supplement: S1 File — (ZIP) [file pone.0277788.s001.zip › 17 mm/Cod/Hal83-84.txt]

    LENGTH    TEST1    COVER1    TEST2    COVER2
     8.50    1    0    3    0
     9.50    12    0    12    0
    10.50    16    0    41    0
    11.50    33    0    26    0
    12.50    24    1    37    1
    13.50    20    0    24    1
    14.50    12    1    6    0
    15.50    5    0    2    0
    16.50    2    0    0    0
    17.50    1    1    0    1
    18.50    1    1    2    0
    19.50    4    3    1    1
    20.50    0    4    0    3
    21.50    0    5    1    8
    22.50    0    2    0    12
    23.50    0    8    0    7
    24.50    0    5    0    4
    25.50    0    2    0    5
    26.50    0    0    0    2
    27.50    0    1    0    0
    28.50    0    0    0    2
    32.50    0    1    0    2
    33.50    0    0    0    3
    34.50    0    1    0    1
    35.50    0    4    0    2
    36.50    0    0    0    2
    37.50    0    0    0    3
    38.50    0    1    0    2
    39.50    0    1    0    4
    40.50    0    1    0    1
SPECIES    cod
