# Supplementary material for: Effect of the Nordmøre grid bar spacing on size selectivity, catch efficiency and bycatch of the Barents Sea Northern shrimp fishery
Source: PLoS One. 2022 Dec 27;17(12):e0277788. doi: 10.1371/journal.pone.0277788 (PMC9794079; doi:10.1371/journal.pone.0277788)
Supplement: S1 File — (ZIP) [file pone.0277788.s001.zip › 17 mm/Cod/Hal9.txt]

    LENGTH    TEST1    COVER1    TEST2    COVER2
     9.50    0    0    9    0
    10.50    6    1    14    2
    11.50    3    1    9    2
    12.50    8    2    12    3
    13.50    6    4    13    5
    14.50    5    2    7    7
    15.50    2    2    3    2
    16.50    2    2    0    2
    17.50    3    8    1    5
    18.50    9    14    2    14
    19.50    10    23    0    22
    20.50    5    41    1    37
    21.50    4    63    1    45
    22.50    4    48    0    46
    23.50    0    44    0    45
    24.50    0    30    0    43
    25.50    0    22    0    22
    26.50    0    12    0    11
    27.50    0    6    0    1
    28.50    0    3    0    2
    29.50    0    3    0    2
    30.50    0    2    0    2
    31.50    0    4    0    4
    32.50    0    2    0    0
    33.50    0    7    0    2
    34.50    0    4    0    3
    35.50    0    4    0    4
    36.50    0    1    0    1
    37.50    0    5    0    0
    38.50    0    0    0    4
SPECIES    Cod
