# Supplementary material for: Effect of the Nordmøre grid bar spacing on size selectivity, catch efficiency and bycatch of the Barents Sea Northern shrimp fishery
Source: PLoS One. 2022 Dec 27;17(12):e0277788. doi: 10.1371/journal.pone.0277788 (PMC9794079; doi:10.1371/journal.pone.0277788)
Supplement: S1 File — (ZIP) [file pone.0277788.s001.zip › 17 mm/Shrimp/Hal13-14.txt]

    LENGTH    TEST1    COVER1    TEST2    COVER2
     9.50    0    0    1    0
    10.50    1    0    8    0
    11.50    3    1    10    0
    12.50    0    0    9    8
    13.50    1    0    2    3
    14.50    4    1    9    5
    15.50    19    11    28    26
    16.50    22    15    30    39
    17.50    14    3    15    20
    18.50    12    5    18    19
    19.50    30    10    24    33
    20.50    29    10    29    34
    21.50    23    11    20    21
    22.50    15    10    18    12
    23.50    11    4    6    9
    24.50    4    3    3    5
    25.50    2    0    5    0
    26.50    0    0    1    0
SPECIES    Shrimp
SAMPLING	0.013	0.911	0.012	0.26
