# Supplementary material for: Effect of the Nordmøre grid bar spacing on size selectivity, catch efficiency and bycatch of the Barents Sea Northern shrimp fishery
Source: PLoS One. 2022 Dec 27;17(12):e0277788. doi: 10.1371/journal.pone.0277788 (PMC9794079; doi:10.1371/journal.pone.0277788)
Supplement: S1 File — (ZIP) [file pone.0277788.s001.zip › 17 mm/Shrimp/Hal15-16.txt]

    LENGTH    TEST1    COVER1    TEST2    COVER2
     9.50    0    0    3    0
    10.50    0    0    19    0
    11.50    0    0    27    1
    12.50    2    1    13    10
    13.50    0    2    6    4
    14.50    0    21    13    7
    15.50    10    23    42    17
    16.50    29    19    37    20
    17.50    29    21    22    24
    18.50    22    27    20    19
    19.50    23    26    31    26
    20.50    25    26    17    13
    21.50    29    26    18    11
    22.50    26    18    16    13
    23.50    25    15    3    11
    24.50    24    1    2    1
    25.50    0    6    1    0
    26.50    0    3    0    0
SPECIES    Shrimp
SAMPLING	0.016	0.293	0.011	0.394
