# Supplementary material for: Effect of the Nordmøre grid bar spacing on size selectivity, catch efficiency and bycatch of the Barents Sea Northern shrimp fishery
Source: PLoS One. 2022 Dec 27;17(12):e0277788. doi: 10.1371/journal.pone.0277788 (PMC9794079; doi:10.1371/journal.pone.0277788)
Supplement: S1 File — (ZIP) [file pone.0277788.s001.zip › 17 mm/Shrimp/Hal17-18.txt]

    LENGTH    TEST1    COVER1    TEST2    COVER2
     9.50    2    0    3    0
    10.50    2    0    2    0
    11.50    2    0    14    0
    12.50    1    0    14    0
    13.50    3    1    13    1
    14.50    10    3    13    3
    15.50    38    11    33    16
    16.50    21    15    44    31
    17.50    21    15    50    19
    18.50    27    11    41    21
    19.50    32    18    38    23
    20.50    32    14    21    25
    21.50    23    20    19    28
    22.50    8    14    14    14
    23.50    2    6    14    6
    24.50    1    2    6    2
    25.50    0    0    1    0
    26.50    1    0    0    0
SPECIES    Shrimp
SAMPLING	0.016	0.886	0.023	0.489
