# Supplementary material for: Effect of the Nordmøre grid bar spacing on size selectivity, catch efficiency and bycatch of the Barents Sea Northern shrimp fishery
Source: PLoS One. 2022 Dec 27;17(12):e0277788. doi: 10.1371/journal.pone.0277788 (PMC9794079; doi:10.1371/journal.pone.0277788)
Supplement: S1 File — (ZIP) [file pone.0277788.s001.zip › 17 mm/Shrimp/Hal19-20.txt]

    LENGTH    TEST1    COVER1    TEST2    COVER2
     8.50    0    0    1    0
     9.50    0    0    4    0
    10.50    1    0    7    1
    11.50    3    1    20    0
    12.50    1    0    12    1
    13.50    0    0    2    0
    14.50    0    1    13    9
    15.50    19    2    32    23
    16.50    29    4    51    10
    17.50    15    8    20    21
    18.50    32    7    23    16
    19.50    26    10    37    30
    20.50    28    16    29    35
    21.50    19    28    23    27
    22.50    23    20    21    18
    23.50    5    20    6    8
    24.50    3    14    3    5
    25.50    1    3    0    1
    26.50    0    1    0    0
    27.50    0    1    0    0
SPECIES    Shrimp
SAMPLING	0.019	0.924	0.015	0.488
