# Supplementary material for: Effect of the Nordmøre grid bar spacing on size selectivity, catch efficiency and bycatch of the Barents Sea Northern shrimp fishery
Source: PLoS One. 2022 Dec 27;17(12):e0277788. doi: 10.1371/journal.pone.0277788 (PMC9794079; doi:10.1371/journal.pone.0277788)
Supplement: S1 File — (ZIP) [file pone.0277788.s001.zip › 17 mm/Shrimp/Hal21-22.txt]

    LENGTH    TEST1    COVER1    TEST2    COVER2
    10.50    3    0    11    0
    11.50    9    0    16    0
    12.50    3    0    7    3
    13.50    10    0    5    2
    14.50    32    2    11    7
    15.50    30    12    37    24
    16.50    21    4    25    26
    17.50    35    5    26    25
    18.50    38    3    31    29
    19.50    25    13    31    30
    20.50    22    10    38    26
    21.50    8    12    21    24
    22.50    5    8    10    13
    23.50    1    1    5    6
    24.50    1    0    3    0
    25.50    0    1    0    0
SPECIES    Shrimp
SAMPLING	0.041	0.851	0.071	0.347
