# Supplementary material for: Effect of the Nordmøre grid bar spacing on size selectivity, catch efficiency and bycatch of the Barents Sea Northern shrimp fishery
Source: PLoS One. 2022 Dec 27;17(12):e0277788. doi: 10.1371/journal.pone.0277788 (PMC9794079; doi:10.1371/journal.pone.0277788)
Supplement: S1 File — (ZIP) [file pone.0277788.s001.zip › 17 mm/Shrimp/Hal3.txt]

    LENGTH    TEST1    COVER1    TEST2    COVER2
    10.50    0    0    8    0
    11.50    1    0    0    0
    12.50    1    0    15    0
    13.50    0    0    7    0
    14.50    1    0    3    0
    15.50    3    0    2    0
    16.50    8    0    9    0
    17.50    7    1    7    0
    18.50    12    1    4    0
    19.50    16    0    16    0
    20.50    21    0    14    0
    21.50    22    0    26    0
    22.50    21    0    26    0
    23.50    15    3    15    0
    24.50    7    0    9    0
    25.50    8    0    10    0
    26.50    3    0    1    0
    28.50    1    0    0    0
SPECIES    Shrimp
SAMPLING	0.124	1	0.110	1
