# Supplementary material for: Effect of the Nordmøre grid bar spacing on size selectivity, catch efficiency and bycatch of the Barents Sea Northern shrimp fishery
Source: PLoS One. 2022 Dec 27;17(12):e0277788. doi: 10.1371/journal.pone.0277788 (PMC9794079; doi:10.1371/journal.pone.0277788)
Supplement: S1 File — (ZIP) [file pone.0277788.s001.zip › 17 mm/Shrimp/Hal4.txt]

    LENGTH    TEST1    COVER1    TEST2    COVER2
    11.50    0    0    3    0
    12.50    0    0    5    0
    13.50    1    0    3    0
    14.50    1    0    3    1
    15.50    2    0    2    0
    16.50    4    0    13    4
    17.50    12    0    14    7
    18.50    7    0    18    0
    19.50    12    0    19    3
    20.50    20    1    29    6
    21.50    20    3    24    10
    22.50    22    1    31    9
    23.50    15    1    17    14
    24.50    17    0    9    2
    25.50    8    1    7    6
    26.50    2    0    4    1
    31.50    0    0    1    0
SPECIES    Shrimp
SAMPLING	0.071	1	0.073	1
