# Supplementary material for: Effect of the Nordmøre grid bar spacing on size selectivity, catch efficiency and bycatch of the Barents Sea Northern shrimp fishery
Source: PLoS One. 2022 Dec 27;17(12):e0277788. doi: 10.1371/journal.pone.0277788 (PMC9794079; doi:10.1371/journal.pone.0277788)
Supplement: S1 File — (ZIP) [file pone.0277788.s001.zip › 17 mm/Shrimp/Hal6.txt]

    LENGTH    TEST1    COVER1    TEST2    COVER2
    10.50    0    0    2    0
    11.50    0    0    9    0
    12.50    1    0    8    0
    13.50    0    0    4    0
    14.50    1    0    4    0
    15.50    1    0    2    1
    16.50    4    0    9    3
    17.50    7    1    15    2
    18.50    6    1    14    0
    19.50    14    2    15    5
    20.50    23    3    24    11
    21.50    26    8    23    7
    22.50    26    4    27    5
    23.50    10    3    16    5
    24.50    5    0    10    1
    25.50    14    1    3    0
    26.50    3    1    2    2
    27.50    0    0    0    1
    28.50    1    0    1    0
SPECIES    Shrimp
SAMPLING	0.101	0.773	0.095	0.890
