# Supplementary material for: Effect of the Nordmøre grid bar spacing on size selectivity, catch efficiency and bycatch of the Barents Sea Northern shrimp fishery
Source: PLoS One. 2022 Dec 27;17(12):e0277788. doi: 10.1371/journal.pone.0277788 (PMC9794079; doi:10.1371/journal.pone.0277788)
Supplement: S1 File — (ZIP) [file pone.0277788.s001.zip › 17 mm/Shrimp/Hal8.txt]

    LENGTH    TEST1    COVER1    TEST2    COVER2
     9.50    0    0    1    0
    10.50    0    0    1    0
    11.50    0    0    6    0
    12.50    0    0    3    0
    13.50    0    0    6    0
    14.50    1    0    2    1
    15.50    4    0    8    1
    16.50    6    0    18    0
    17.50    6    0    6    1
    18.50    18    0    15    2
    19.50    13    0    20    0
    20.50    25    1    19    2
    21.50    33    0    34    4
    22.50    36    2    26    3
    23.50    13    0    14    2
    24.50    12    0    5    1
    25.50    6    0    4    0
    26.50    2    0    0    0
SPECIES    Shrimp
SAMPLING	0.119	1	0.087	1
