# Supplementary material for: Effect of the Nordmøre grid bar spacing on size selectivity, catch efficiency and bycatch of the Barents Sea Northern shrimp fishery
Source: PLoS One. 2022 Dec 27;17(12):e0277788. doi: 10.1371/journal.pone.0277788 (PMC9794079; doi:10.1371/journal.pone.0277788)
Supplement: S1 File — (ZIP) [file pone.0277788.s001.zip › 17 mm/Shrimp/Hal83-84.txt]

    LENGTH    TEST1    COVER1    TEST2    COVER2
    10.50    1    0    0    0
    11.50    2    0    1    0
    12.50    2    0    2    0
    13.50    2    0    0    0
    14.50    1    0    4    0
    15.50    2    1    5    0
    16.50    12    0    16    0
    17.50    16    1    12    0
    18.50    5    0    14    0
    19.50    14    2    23    2
    20.50    29    0    20    6
    21.50    27    1    32    8
    22.50    32    7    30    5
    23.50    20    4    17    9
    24.50    9    1    1    6
    25.50    6    0    3    4
    26.50    0    0    4    1
    27.50    1    0    0    0
    28.50    0    0    1    1
SAMPLING    0.0636    0.8841    0.0523    0.9223
SPECIES    shrimp
