# Supplementary material for: Effect of the Nordmøre grid bar spacing on size selectivity, catch efficiency and bycatch of the Barents Sea Northern shrimp fishery
Source: PLoS One. 2022 Dec 27;17(12):e0277788. doi: 10.1371/journal.pone.0277788 (PMC9794079; doi:10.1371/journal.pone.0277788)
Supplement: S1 File — (ZIP) [file pone.0277788.s001.zip › 17 mm/Shrimp/Hal9.txt]

    LENGTH    TEST1    COVER1    TEST2    COVER2
    10.50    1    0    7    1
    11.50    1    0    12    5
    12.50    0    0    14    2
    13.50    0    0    7    1
    14.50    2    1    11    12
    15.50    9    6    16    26
    16.50    20    9    44    32
    17.50    14    11    19    16
    18.50    23    14    24    21
    19.50    31    9    22    27
    20.50    24    21    13    21
    21.50    48    27    30    33
    22.50    23    22    20    19
    23.50    18    19    5    6
    24.50    6    6    1    0
    25.50    1    3    1    2
SPECIES    Shrimp
SAMPLING	0.040	0.472	0.020	0.445
