# Supplementary material for: Effect of the Nordmøre grid bar spacing on size selectivity, catch efficiency and bycatch of the Barents Sea Northern shrimp fishery
Source: PLoS One. 2022 Dec 27;17(12):e0277788. doi: 10.1371/journal.pone.0277788 (PMC9794079; doi:10.1371/journal.pone.0277788)
Supplement: S2 File — (ZIP) [file pone.0277788.s002.zip]

Archive with 66 entries (63 files):
- 21 mm/American Plaice- hippoglosoides platesoides/
- 21 mm/American Plaice- hippoglosoides platesoides/Hal24-25.txt
- 21 mm/American Plaice- hippoglosoides platesoides/Hal26-27.txt
- 21 mm/American Plaice- hippoglosoides platesoides/Hal28-29.txt
- 21 mm/American Plaice- hippoglosoides platesoides/Hal30-31.txt
- 21 mm/American Plaice- hippoglosoides platesoides/Hal32-33.txt
- 21 mm/American Plaice- hippoglosoides platesoides/Hal35-36.txt
- 21 mm/American Plaice- hippoglosoides platesoides/Hal38-39.txt
- 21 mm/American Plaice- hippoglosoides platesoides/Hal40-41.txt
- 21 mm/American Plaice- hippoglosoides platesoides/Hal42-43.txt
- 21 mm/American Plaice- hippoglosoides platesoides/Hal44-45.txt
- 21 mm/American Plaice- hippoglosoides platesoides/Hal46-47.txt
- 21 mm/American Plaice- hippoglosoides platesoides/Hal59-60.txt
- 21 mm/American Plaice- hippoglosoides platesoides/Hal61-62.txt
- 21 mm/American Plaice- hippoglosoides platesoides/Hal63-64.txt
- 21 mm/American Plaice- hippoglosoides platesoides/Hal65-66.txt
- 21 mm/American Plaice- hippoglosoides platesoides/Hal67-68.txt
- 21 mm/American Plaice- hippoglosoides platesoides/Hal70-71.txt
- 21 mm/American Plaice- hippoglosoides platesoides/Hal72-73.txt
- 21 mm/American Plaice- hippoglosoides platesoides/Hal75-77.txt
- 21 mm/American Plaice- hippoglosoides platesoides/Hal78-79.txt
- 21 mm/American Plaice- hippoglosoides platesoides/Hal80-81.txt
- 21 mm/Cod/
- 21 mm/Cod/Hal24-25.txt
- 21 mm/Cod/Hal26-27.txt
- 21 mm/Cod/Hal28-29.txt
- 21 mm/Cod/Hal30-31.txt
- 21 mm/Cod/Hal32-33.txt
- 21 mm/Cod/Hal35-36.txt
- 21 mm/Cod/Hal38-39.txt
- 21 mm/Cod/Hal40-41.txt
- 21 mm/Cod/Hal42-43.txt
- 21 mm/Cod/Hal44-45.txt
- 21 mm/Cod/Hal46-47.txt
- 21 mm/Cod/Hal59-60.txt
- 21 mm/Cod/Hal61-62.txt
- 21 mm/Cod/Hal63-64.txt
- 21 mm/Cod/Hal65-66.txt
- 21 mm/Cod/Hal67-68.txt
- 21 mm/Cod/Hal70-71.txt
- 21 mm/Cod/Hal72-73.txt
- 21 mm/Cod/Hal75-77.txt
- 21 mm/Cod/Hal78-79.txt
- 21 mm/Cod/Hal80-81.txt
- 21 mm/Shrimp/
- 21 mm/Shrimp/Hal24-25.txt
- 21 mm/Shrimp/Hal26-27.txt
- 21 mm/Shrimp/Hal28-29.txt
- 21 mm/Shrimp/Hal30-31.txt
- 21 mm/Shrimp/Hal32-33.txt
- 21 mm/Shrimp/Hal35-36.txt
- 21 mm/Shrimp/Hal38-39.txt
- 21 mm/Shrimp/Hal40-41.txt
- 21 mm/Shrimp/Hal42-43.txt
- 21 mm/Shrimp/Hal44-45.txt
- 21 mm/Shrimp/Hal46-47.txt
- 21 mm/Shrimp/Hal59-60.TXT
- 21 mm/Shrimp/Hal61-62.txt
- 21 mm/Shrimp/Hal63-64.txt
- 21 mm/Shrimp/Hal65-66.txt
- 21 mm/Shrimp/Hal67-68.txt
- 21 mm/Shrimp/Hal70-71.txt
- 21 mm/Shrimp/Hal72-73.txt
- 21 mm/Shrimp/Hal75-77.txt
- 21 mm/Shrimp/Hal78-79.txt
- 21 mm/Shrimp/Hal80-81.txt
