# Supplementary material for: Effect of the Nordmøre grid bar spacing on size selectivity, catch efficiency and bycatch of the Barents Sea Northern shrimp fishery
Source: PLoS One. 2022 Dec 27;17(12):e0277788. doi: 10.1371/journal.pone.0277788 (PMC9794079; doi:10.1371/journal.pone.0277788)
Supplement: S2 File — (ZIP) [file pone.0277788.s002.zip › 21 mm/American Plaice- hippoglosoides platesoides/Hal24-25.txt]

    LENGTH    TEST1    COVER1    TEST2    COVER2
     4.50    2    0    0    0
     5.50    0    0    1    0
     6.50    5    0    3    0
     7.50    6    0    4    0
     8.50    5    0    14    0
     9.50    3    1    6    0
    10.50    7    1    15    0
    11.50    3    2    4    1
    12.50    3    1    3    0
    13.50    1    1    3    0
    14.50    2    0    8    2
    15.50    3    0    4    5
    16.50    3    5    8    10
    17.50    5    11    3    9
    18.50    3    6    3    10
    19.50    2    10    3    5
    20.50    0    7    5    7
    21.50    1    2    3    6
    22.50    1    9    2    17
    23.50    1    1    0    3
    24.50    0    4    2    7
    25.50    0    7    4    10
    26.50    0    5    2    20
    27.50    0    5    2    8
    28.50    1    11    1    15
    29.50    1    11    0    14
    30.50    0    16    1    12
    31.50    0    14    3    22
    32.50    0    15    0    16
    33.50    0    6    0    13
    34.50    0    7    0    21
    35.50    0    11    0    8
    36.50    0    7    1    8
    37.50    0    5    0    6
    38.50    0    3    0    1
    39.50    0    2    0    3
    40.50    0    6    0    5
    41.50    0    1    0    3
    45.50    0    1    0    0
SPECIES    American plaice
