# Supplementary material for: Effect of the Nordmøre grid bar spacing on size selectivity, catch efficiency and bycatch of the Barents Sea Northern shrimp fishery
Source: PLoS One. 2022 Dec 27;17(12):e0277788. doi: 10.1371/journal.pone.0277788 (PMC9794079; doi:10.1371/journal.pone.0277788)
Supplement: S2 File — (ZIP) [file pone.0277788.s002.zip › 21 mm/American Plaice- hippoglosoides platesoides/Hal26-27.txt]

    LENGTH    TEST1    COVER1    TEST2    COVER2
     3.50    0    0    1    0
     5.50    1    0    0    0
     6.50    3    0    12    0
     7.50    3    1    14    0
     8.50    1    0    11    1
     9.50    8    3    12    1
    10.50    7    1    16    0
    11.50    3    0    8    1
    12.50    2    1    5    1
    13.50    1    1    6    0
    14.50    2    4    5    2
    15.50    6    5    7    6
    16.50    3    11    8    6
    17.50    4    8    10    7
    18.50    4    5    5    6
    19.50    1    4    3    2
    20.50    1    4    2    7
    21.50    0    10    2    7
    22.50    0    1    4    5
    23.50    0    6    0    2
    24.50    0    6    1    4
    25.50    1    7    3    6
    26.50    2    10    3    11
    27.50    0    17    1    13
    28.50    2    19    1    11
    29.50    2    20    1    16
    30.50    0    20    4    16
    31.50    1    12    0    17
    32.50    0    25    3    11
    33.50    0    10    0    11
    34.50    0    17    1    6
    35.50    1    13    1    10
    36.50    0    9    0    3
    37.50    0    17    0    6
    38.50    0    11    0    5
    39.50    0    4    0    1
    40.50    0    4    0    0
    41.50    0    1    0    0
    42.50    0    3    0    0
    43.50    0    2    0    0
    45.50    0    1    0    0
SPECIES    American plaice
