# Supplementary material for: Effect of the Nordmøre grid bar spacing on size selectivity, catch efficiency and bycatch of the Barents Sea Northern shrimp fishery
Source: PLoS One. 2022 Dec 27;17(12):e0277788. doi: 10.1371/journal.pone.0277788 (PMC9794079; doi:10.1371/journal.pone.0277788)
Supplement: S2 File — (ZIP) [file pone.0277788.s002.zip › 21 mm/American Plaice- hippoglosoides platesoides/Hal28-29.txt]

    LENGTH    TEST1    COVER1    TEST2    COVER2
     5.50    0    0    2    0
     6.50    3    0    5    0
     7.50    3    0    7    0
     8.50    6    2    8    1
     9.50    4    3    9    0
    10.50    5    0    8    0
    11.50    3    2    8    0
    12.50    3    1    9    0
    13.50    3    0    0    1
    14.50    1    5    2    2
    15.50    3    5    4    2
    16.50    4    7    3    8
    17.50    3    6    3    7
    18.50    1    10    2    5
    19.50    3    2    3    1
    20.50    1    7    1    3
    21.50    1    5    0    4
    22.50    1    6    3    3
    23.50    0    4    0    2
    24.50    1    5    0    0
    25.50    3    7    1    2
    26.50    2    8    0    5
    27.50    1    13    0    13
    28.50    2    13    0    12
    29.50    0    10    0    17
    30.50    0    15    3    12
    31.50    0    14    0    8
    32.50    0    15    0    13
    33.50    0    16    0    12
    34.50    0    7    0    11
    35.50    0    23    1    11
    36.50    0    11    0    8
    37.50    0    7    1    6
    38.50    0    1    0    8
    39.50    0    3    0    8
    40.50    0    5    0    3
    41.50    0    1    0    2
    42.50    0    2    0    0
    43.50    0    2    0    5
    44.50    0    0    0    3
    45.50    0    0    0    1
    46.50    0    2    0    4
    47.50    0    1    0    3
    48.50    0    0    0    2
    51.50    0    1    0    0
    53.50    0    0    0    1
SPECIES    American plaice
