# Supplementary material for: Effect of the Nordmøre grid bar spacing on size selectivity, catch efficiency and bycatch of the Barents Sea Northern shrimp fishery
Source: PLoS One. 2022 Dec 27;17(12):e0277788. doi: 10.1371/journal.pone.0277788 (PMC9794079; doi:10.1371/journal.pone.0277788)
Supplement: S2 File — (ZIP) [file pone.0277788.s002.zip › 21 mm/American Plaice- hippoglosoides platesoides/Hal30-31.txt]

    LENGTH    TEST1    COVER1    TEST2    COVER2
     5.50    5    0    0    0
     6.50    4    0    2    0
     7.50    4    0    7    0
     8.50    3    1    4    0
     9.50    3    2    5    0
    10.50    9    0    6    0
    11.50    0    0    4    0
    12.50    1    0    5    0
    13.50    2    1    6    0
    14.50    1    1    2    0
    15.50    2    1    6    1
    16.50    1    5    3    3
    17.50    4    3    1    2
    18.50    0    2    3    2
    19.50    0    4    1    2
    20.50    2    2    3    2
    21.50    1    0    0    3
    22.50    0    7    1    2
    23.50    1    1    0    0
    24.50    0    0    0    5
    25.50    0    5    1    0
    26.50    0    4    0    2
    27.50    0    6    2    1
    28.50    0    12    1    4
    29.50    1    19    0    5
    30.50    2    12    1    6
    31.50    2    18    1    4
    32.50    0    7    0    11
    33.50    0    10    0    11
    34.50    0    15    0    9
    35.50    0    16    0    5
    36.50    0    9    0    9
    37.50    0    8    0    8
    38.50    0    3    0    6
    39.50    0    2    0    2
    40.50    0    4    0    0
    41.50    0    3    0    1
    42.50    0    2    0    1
    43.50    0    2    0    0
    44.50    0    0    0    1
SPECIES    American Plaice
