# Supplementary material for: Effect of the Nordmøre grid bar spacing on size selectivity, catch efficiency and bycatch of the Barents Sea Northern shrimp fishery
Source: PLoS One. 2022 Dec 27;17(12):e0277788. doi: 10.1371/journal.pone.0277788 (PMC9794079; doi:10.1371/journal.pone.0277788)
Supplement: S2 File — (ZIP) [file pone.0277788.s002.zip › 21 mm/American Plaice- hippoglosoides platesoides/Hal32-33.txt]

    LENGTH    TEST1    COVER1    TEST2    COVER2
     3.50    1    0    0    0
     4.50    1    0    1    0
     5.50    1    0    0    0
     6.50    5    1    3    0
     7.50    7    0    3    0
     8.50    3    0    3    0
     9.50    8    0    9    0
    10.50    4    1    2    0
    11.50    0    3    2    0
    12.50    3    1    5    0
    13.50    3    2    2    0
    14.50    2    1    1    0
    15.50    0    3    4    2
    16.50    5    3    5    1
    17.50    0    2    4    2
    18.50    0    1    1    1
    19.50    3    0    0    0
    20.50    0    1    1    2
    21.50    0    4    2    1
    22.50    0    2    1    5
    23.50    0    0    0    2
    24.50    0    0    0    1
    25.50    0    3    2    5
    26.50    1    3    0    4
    27.50    1    14    1    9
    28.50    1    10    0    8
    29.50    0    12    0    18
    30.50    1    17    1    15
    31.50    0    18    4    21
    32.50    0    16    2    13
    33.50    0    17    2    10
    34.50    0    12    0    10
    35.50    0    16    0    11
    36.50    0    11    0    14
    37.50    0    7    0    18
    38.50    0    9    0    9
    39.50    0    12    0    7
    40.50    0    5    0    8
    41.50    0    1    0    0
    42.50    0    3    0    3
    43.50    0    0    0    1
    44.50    0    0    0    2
    45.50    0    1    0    0
SPECIES    American Plaice 
