# Supplementary material for: Effect of the Nordmøre grid bar spacing on size selectivity, catch efficiency and bycatch of the Barents Sea Northern shrimp fishery
Source: PLoS One. 2022 Dec 27;17(12):e0277788. doi: 10.1371/journal.pone.0277788 (PMC9794079; doi:10.1371/journal.pone.0277788)
Supplement: S2 File — (ZIP) [file pone.0277788.s002.zip › 21 mm/American Plaice- hippoglosoides platesoides/Hal44-45.txt]

    LENGTH    TEST1    COVER1    TEST2    COVER2
     3.50    1    0    1    0
     4.50    1    0    2    0
     5.50    3    0    0    0
     6.50    5    0    0    0
     7.50    2    2    1    0
     8.50    6    1    1    0
     9.50    5    0    6    0
    10.50    2    1    1    0
    11.50    0    3    1    0
    12.50    0    1    0    1
    13.50    0    1    0    0
    14.50    1    0    0    0
    15.50    2    0    1    0
    16.50    0    1    1    0
    17.50    0    0    1    0
    18.50    0    2    0    1
    19.50    2    0    0    0
    20.50    0    1    1    5
    21.50    0    1    1    1
    22.50    0    4    0    1
    23.50    0    2    1    0
    24.50    0    5    0    1
    25.50    0    5    0    2
    26.50    0    5    0    1
    27.50    1    1    0    1
    28.50    0    10    0    2
    29.50    0    6    2    3
    30.50    1    9    0    2
    31.50    0    5    0    3
    32.50    0    8    0    3
    33.50    0    8    0    0
    34.50    0    4    0    2
    35.50    0    5    0    1
    36.50    0    6    0    2
    37.50    0    2    0    1
    38.50    0    6    0    3
    39.50    0    2    0    7
    40.50    0    2    0    0
    41.50    0    3    0    0
    42.50    0    3    0    0
    43.50    0    1    0    0
    44.50    0    2    0    0
SPECIES    American plaice
