# Supplementary material for: Effect of the Nordmøre grid bar spacing on size selectivity, catch efficiency and bycatch of the Barents Sea Northern shrimp fishery
Source: PLoS One. 2022 Dec 27;17(12):e0277788. doi: 10.1371/journal.pone.0277788 (PMC9794079; doi:10.1371/journal.pone.0277788)
Supplement: S2 File — (ZIP) [file pone.0277788.s002.zip › 21 mm/American Plaice- hippoglosoides platesoides/Hal63-64.txt]

    LENGTH    TEST1    COVER1    TEST2    COVER2
     4.50    0    0    3    0
     6.50    2    0    1    0
     7.50    7    0    10    0
     8.50    17    0    4    0
     9.50    15    0    6    0
    10.50    22    0    13    0
    11.50    8    0    3    0
    12.50    12    0    2    0
    13.50    1    1    7    0
    14.50    1    3    0    0
    15.50    3    3    2    0
    16.50    3    6    3    1
    17.50    2    1    4    0
    18.50    0    0    3    1
    19.50    1    0    0    3
    20.50    1    0    1    3
    21.50    0    0    0    2
    22.50    2    1    0    2
    23.50    1    0    1    1
    24.50    1    7    0    1
    25.50    1    4    1    0
    26.50    0    4    1    0
    27.50    0    1    0    4
    28.50    1    4    1    2
    29.50    0    4    0    3
    30.50    0    6    0    2
    31.50    0    4    1    0
    32.50    1    6    0    0
    33.50    0    4    0    0
    35.50    0    1    0    0
    38.50    0    3    0    0
    40.50    0    1    0    0
    41.50    0    6    0    0
    42.50    0    1    0    0
    43.50    0    1    0    0
    44.50    0    1    0    0
    45.50    0    1    0    0
    46.50    0    1    0    0
SPECIES    American plaice
