# Supplementary material for: Effect of the Nordmøre grid bar spacing on size selectivity, catch efficiency and bycatch of the Barents Sea Northern shrimp fishery
Source: PLoS One. 2022 Dec 27;17(12):e0277788. doi: 10.1371/journal.pone.0277788 (PMC9794079; doi:10.1371/journal.pone.0277788)
Supplement: S2 File — (ZIP) [file pone.0277788.s002.zip › 21 mm/American Plaice- hippoglosoides platesoides/Hal65-66.txt]

    LENGTH    TEST1    COVER1    TEST2    COVER2
     3.50    0    0    3    0
     4.50    0    0    4    0
     5.50    0    0    3    0
     6.50    2    2    4    0
     7.50    4    1    13    0
     8.50    14    1    11    0
     9.50    13    2    14    0
    10.50    23    8    28    1
    11.50    12    0    14    0
    12.50    10    4    13    1
    13.50    4    0    8    0
    14.50    4    2    4    0
    15.50    3    5    5    1
    16.50    6    2    6    5
    17.50    2    3    0    3
    18.50    2    2    1    3
    19.50    0    1    0    2
    20.50    0    1    2    1
    21.50    0    1    2    1
    22.50    1    4    0    0
    23.50    0    3    2    2
    24.50    1    1    0    2
    25.50    0    4    0    5
    26.50    0    0    1    7
    27.50    0    4    0    2
    28.50    0    2    0    3
    29.50    0    5    1    5
    30.50    0    4    0    3
    31.50    0    3    0    6
    32.50    0    2    0    4
    33.50    0    2    0    1
    34.50    0    2    1    1
    35.50    0    3    0    4
    36.50    0    0    0    1
    37.50    0    1    0    0
    38.50    0    1    0    2
    39.50    0    1    0    2
    40.50    0    0    0    1
    41.50    0    0    0    1
    42.50    0    0    0    2
    44.50    0    0    0    1
SPECIES    American plaice
