# Supplementary material for: Effect of the Nordmøre grid bar spacing on size selectivity, catch efficiency and bycatch of the Barents Sea Northern shrimp fishery
Source: PLoS One. 2022 Dec 27;17(12):e0277788. doi: 10.1371/journal.pone.0277788 (PMC9794079; doi:10.1371/journal.pone.0277788)
Supplement: S2 File — (ZIP) [file pone.0277788.s002.zip › 21 mm/American Plaice- hippoglosoides platesoides/Hal67-68.txt]

    LENGTH    TEST1    COVER1    TEST2    COVER2
     3.50    6    0    0    0
     4.50    15    0    1    0
     5.50    1    0    0    0
     6.50    10    1    2    0
     7.50    32    0    1    0
     8.50    21    0    3    0
     9.50    35    1    20    1
    10.50    40    2    20    0
    11.50    19    1    8    2
    12.50    6    1    5    0
    13.50    15    1    4    0
    14.50    6    1    3    0
    15.50    4    5    5    1
    16.50    3    3    2    6
    17.50    2    0    4    0
    18.50    0    4    1    0
    19.50    0    3    2    1
    20.50    0    0    0    1
    21.50    2    2    0    0
    22.50    0    0    2    2
    23.50    1    3    1    2
    24.50    0    2    2    3
    25.50    3    4    0    6
    26.50    1    3    2    5
    27.50    1    2    0    4
    28.50    1    3    0    4
    29.50    0    3    0    3
    30.50    0    5    0    6
    31.50    0    2    0    6
    32.50    0    2    0    5
    33.50    0    4    0    1
    34.50    0    3    0    4
    35.50    0    1    0    3
    36.50    0    4    0    3
    37.50    0    2    0    4
    38.50    0    1    0    1
    39.50    0    3    0    3
    40.50    0    2    0    0
    41.50    0    1    0    2
    42.50    0    1    0    0
    43.50    0    1    0    0
    45.50    0    1    0    1
SPECIES    AM
