# Supplementary material for: Effect of the Nordmøre grid bar spacing on size selectivity, catch efficiency and bycatch of the Barents Sea Northern shrimp fishery
Source: PLoS One. 2022 Dec 27;17(12):e0277788. doi: 10.1371/journal.pone.0277788 (PMC9794079; doi:10.1371/journal.pone.0277788)
Supplement: S2 File — (ZIP) [file pone.0277788.s002.zip › 21 mm/American Plaice- hippoglosoides platesoides/Hal70-71.txt]

    LENGTH    TEST1    COVER1    TEST2    COVER2
     3.50    1    0    0    0
     4.50    4    0    0    0
     6.50    3    0    0    0
     7.50    9    1    1    0
     8.50    10    0    2    0
     9.50    6    0    3    0
    10.50    17    0    7    0
    11.50    2    0    3    0
    12.50    4    0    0    0
    13.50    1    1    1    0
    14.50    2    0    1    0
    15.50    1    1    1    0
    16.50    1    0    0    1
    17.50    2    1    1    0
    18.50    2    1    0    1
    19.50    0    0    1    0
    20.50    2    0    0    0
    21.50    0    1    0    0
    22.50    1    1    1    1
    23.50    1    1    0    0
    24.50    0    0    0    2
    25.50    0    3    1    7
    26.50    1    2    0    7
    27.50    0    5    1    11
    28.50    0    15    2    9
    29.50    1    10    0    7
    30.50    2    13    1    12
    31.50    0    8    0    10
    32.50    0    7    0    2
    33.50    0    8    0    5
    34.50    0    2    0    4
    35.50    0    2    0    1
    36.50    0    2    0    3
    37.50    0    2    0    6
    38.50    0    6    0    2
    39.50    0    5    0    0
    40.50    0    5    0    5
    41.50    0    2    0    5
    42.50    0    3    0    3
    43.50    0    4    0    2
    44.50    0    3    0    8
    45.50    0    0    0    1
    46.50    0    2    0    1
    47.50    0    0    0    2
    49.50    0    1    0    1
SPECIES    AM
