# Supplementary material for: Effect of the Nordmøre grid bar spacing on size selectivity, catch efficiency and bycatch of the Barents Sea Northern shrimp fishery
Source: PLoS One. 2022 Dec 27;17(12):e0277788. doi: 10.1371/journal.pone.0277788 (PMC9794079; doi:10.1371/journal.pone.0277788)
Supplement: S2 File — (ZIP) [file pone.0277788.s002.zip › 21 mm/American Plaice- hippoglosoides platesoides/Hal72-73.txt]

    LENGTH    TEST1    COVER1    TEST2    COVER2
     3.50    0    0    4    0
     4.50    0    0    4    0
     9.50    0    0    1    0
    10.50    0    0    1    0
    11.50    2    0    2    0
    12.50    0    0    1    1
    14.50    0    0    1    0
    15.50    0    0    0    1
    16.50    1    0    1    1
    17.50    0    0    0    1
    18.50    0    1    0    2
    19.50    0    1    2    2
    20.50    0    1    0    1
    21.50    0    2    0    0
    22.50    0    2    0    0
    23.50    0    1    0    0
    24.50    0    0    1    3
    25.50    0    0    0    1
    26.50    0    1    0    5
    27.50    0    6    0    4
    28.50    0    7    0    7
    29.50    0    5    0    9
    30.50    1    6    0    6
    31.50    2    4    0    1
    32.50    0    1    0    4
    33.50    0    2    0    0
    34.50    0    3    0    1
    35.50    0    0    1    1
    36.50    0    1    0    0
    37.50    0    4    0    0
    38.50    0    2    0    0
    39.50    0    4    0    0
    40.50    0    4    0    2
    41.50    0    3    0    1
    42.50    0    5    0    0
    43.50    0    5    0    1
    44.50    0    3    0    0
    45.50    0    2    0    3
    46.50    0    1    0    0
SPECIES    AM
