# Supplementary material for: Effect of the Nordmøre grid bar spacing on size selectivity, catch efficiency and bycatch of the Barents Sea Northern shrimp fishery
Source: PLoS One. 2022 Dec 27;17(12):e0277788. doi: 10.1371/journal.pone.0277788 (PMC9794079; doi:10.1371/journal.pone.0277788)
Supplement: S2 File — (ZIP) [file pone.0277788.s002.zip › 21 mm/American Plaice- hippoglosoides platesoides/Hal75-77.txt]

    LENGTH    TEST1    COVER1    TEST2    COVER2
     3.50    3    0    0    0
     4.50    4    0    0    0
     5.50    2    0    0    0
     6.50    3    0    0    0
     7.50    7    0    3    1
     8.50    2    0    1    1
     9.50    11    0    2    1
    10.50    12    1    11    2
    11.50    9    0    6    1
    12.50    3    1    3    2
    13.50    3    1    1    0
    14.50    2    0    3    2
    15.50    0    1    0    1
    16.50    2    2    2    0
    17.50    2    5    2    1
    18.50    1    0    0    0
    19.50    1    1    0    1
    20.50    0    0    0    1
    21.50    0    0    0    1
    22.50    1    2    0    1
    23.50    1    1    0    4
    24.50    1    1    0    1
    25.50    0    4    0    3
    26.50    0    1    0    4
    27.50    3    1    0    2
    28.50    2    2    0    9
    29.50    1    3    0    1
    30.50    1    4    0    2
    31.50    0    2    1    1
    32.50    1    1    0    3
    33.50    0    0    0    3
    34.50    0    1    0    0
    35.50    0    5    0    0
    36.50    0    1    0    1
    37.50    0    3    0    2
    38.50    0    1    0    1
    40.50    0    2    0    0
    41.50    0    2    0    0
    42.50    0    1    0    2
    45.50    0    1    0    0
    46.50    0    1    0    0
SPECIES    am
