# Supplementary material for: Effect of the Nordmøre grid bar spacing on size selectivity, catch efficiency and bycatch of the Barents Sea Northern shrimp fishery
Source: PLoS One. 2022 Dec 27;17(12):e0277788. doi: 10.1371/journal.pone.0277788 (PMC9794079; doi:10.1371/journal.pone.0277788)
Supplement: S2 File — (ZIP) [file pone.0277788.s002.zip › 21 mm/American Plaice- hippoglosoides platesoides/Hal78-79.txt]

    LENGTH    TEST1    COVER1    TEST2    COVER2
     4.50    0    0    3    0
     6.50    2    0    4    0
     7.50    3    1    6    1
     8.50    3    1    2    0
     9.50    15    2    5    0
    10.50    18    1    11    0
    11.50    18    5    12    3
    12.50    7    1    4    4
    13.50    6    1    3    1
    14.50    2    3    3    1
    15.50    6    2    3    2
    16.50    4    4    0    1
    17.50    0    4    2    1
    18.50    2    1    0    0
    19.50    0    2    0    0
    20.50    1    2    1    2
    21.50    0    2    0    0
    22.50    0    3    0    1
    23.50    0    5    1    2
    24.50    0    3    1    4
    25.50    1    2    0    0
    26.50    1    6    2    7
    27.50    0    2    0    0
    28.50    0    3    0    1
    29.50    0    7    0    2
    30.50    0    4    0    3
    31.50    0    5    0    1
    32.50    0    4    0    7
    33.50    0    0    0    2
    34.50    0    5    0    2
    35.50    0    3    0    0
    36.50    0    1    0    2
    37.50    0    2    0    2
    38.50    0    0    0    1
    39.50    0    2    0    0
    40.50    0    2    0    1
    41.50    0    0    0    1
    42.50    0    1    0    0
SPECIES    am
