# Supplementary material for: Effect of the Nordmøre grid bar spacing on size selectivity, catch efficiency and bycatch of the Barents Sea Northern shrimp fishery
Source: PLoS One. 2022 Dec 27;17(12):e0277788. doi: 10.1371/journal.pone.0277788 (PMC9794079; doi:10.1371/journal.pone.0277788)
Supplement: S2 File — (ZIP) [file pone.0277788.s002.zip › 21 mm/American Plaice- hippoglosoides platesoides/Hal80-81.txt]

    LENGTH    TEST1    COVER1    TEST2    COVER2
     4.50    2    0    0    0
     5.50    1    0    0    0
     6.50    3    0    1    0
     7.50    6    0    1    0
     8.50    6    0    12    0
     9.50    3    0    5    0
    10.50    9    0    12    4
    11.50    6    1    14    1
    12.50    2    0    6    0
    13.50    2    0    3    2
    14.50    2    1    4    1
    15.50    1    0    2    3
    16.50    4    2    1    2
    17.50    0    0    2    2
    18.50    1    0    2    1
    20.50    1    0    1    0
    21.50    1    0    0    0
    22.50    0    0    0    1
    23.50    0    2    0    3
    24.50    0    1    2    3
    25.50    0    1    2    10
    26.50    2    1    0    1
    27.50    0    2    0    2
    28.50    0    0    0    3
    29.50    0    1    0    2
    30.50    0    1    0    6
    31.50    0    2    0    6
    32.50    0    2    0    2
    33.50    0    0    0    7
    34.50    0    1    0    3
    35.50    0    1    0    0
    36.50    0    1    0    2
    37.50    0    1    0    5
    38.50    0    0    0    3
    39.50    0    1    0    0
    40.50    0    0    0    4
    41.50    0    0    0    2
    42.50    0    1    0    1
    43.50    0    0    0    1
    44.50    0    0    0    1
SPECIES    am
