# Supplementary material for: Effect of the Nordmøre grid bar spacing on size selectivity, catch efficiency and bycatch of the Barents Sea Northern shrimp fishery
Source: PLoS One. 2022 Dec 27;17(12):e0277788. doi: 10.1371/journal.pone.0277788 (PMC9794079; doi:10.1371/journal.pone.0277788)
Supplement: S2 File — (ZIP) [file pone.0277788.s002.zip › 21 mm/Cod/Hal24-25.txt]

    LENGTH    TEST1    COVER1    TEST2    COVER2
     8.50    1    0    0    0
     9.50    8    0    2    0
    10.50    15    4    11    2
    11.50    25    4    20    4
    12.50    24    6    22    3
    13.50    20    10    19    3
    14.50    6    10    12    7
    15.50    8    0    12    5
    16.50    3    1    6    9
    17.50    8    10    18    9
    18.50    19    23    34    29
    19.50    20    58    69    88
    20.50    20    129    102    187
    21.50    7    167    77    243
    22.50    4    174    61    324
    23.50    1    142    26    295
    24.50    0    133    8    226
    25.50    0    78    3    130
    26.50    0    22    0    47
    27.50    0    23    0    23
    28.50    0    7    0    10
    29.50    0    9    0    9
    30.50    0    6    0    7
    31.50    0    7    0    12
    32.50    0    5    0    8
    33.50    0    3    0    7
    34.50    0    3    0    4
    35.50    0    4    0    3
    36.50    0    3    0    3
    37.50    0    2    0    3
    38.50    0    0    0    3
    39.50    0    2    0    1
SPECIES    Cod
