# Supplementary material for: Effect of the Nordmøre grid bar spacing on size selectivity, catch efficiency and bycatch of the Barents Sea Northern shrimp fishery
Source: PLoS One. 2022 Dec 27;17(12):e0277788. doi: 10.1371/journal.pone.0277788 (PMC9794079; doi:10.1371/journal.pone.0277788)
Supplement: S2 File — (ZIP) [file pone.0277788.s002.zip › 21 mm/Cod/Hal26-27.txt]

    LENGTH    TEST1    COVER1    TEST2    COVER2
     8.50    2    1    0    1
     9.50    5    1    5    0
    10.50    14    1    13    0
    11.50    12    6    28    0
    12.50    16    4    24    5
    13.50    17    5    20    1
    14.50    9    9    19    5
    15.50    3    1    7    1
    16.50    1    8    11    3
    17.50    14    12    16   10
    18.50    15    40    38    49
    19.50    27    70    85    91
    20.50    21    180    121    184
    21.50    17    220    126    272
    22.50    4    263    97    365
    23.50    0    216    56    377
    24.50    0    173    16    245
    25.50    0    91    3    163
    26.50    0    59    4    88
    27.50    0    23    0    31
    28.50    0    11    0    24
    29.50    0    15    0    14
    30.50    0    9    0    8
    31.50    0    5    0    7
    32.50    0    7    0    7
    33.50    0    11    0    9
    34.50    0    17    0    6
    35.50    0    11    0    6
    36.50    0    7    0    9
    37.50    0    11    0    3
    38.50    0    9    0    1
    39.50    0    5    0    3
    40.50    0    5    0    2
SPECIES    Cod
