# Supplementary material for: Effect of the Nordmøre grid bar spacing on size selectivity, catch efficiency and bycatch of the Barents Sea Northern shrimp fishery
Source: PLoS One. 2022 Dec 27;17(12):e0277788. doi: 10.1371/journal.pone.0277788 (PMC9794079; doi:10.1371/journal.pone.0277788)
Supplement: S2 File — (ZIP) [file pone.0277788.s002.zip › 21 mm/Cod/Hal28-29.txt]

    LENGTH    TEST1    COVER1    TEST2    COVER2
     9.50    4    0    1    0
    10.50    6    1    12    1
    11.50    39    3    21    2
    12.50    39    4    34    5
    13.50    31    5    36    5
    14.50    14    7    26    6
    15.50    8    6    17    1
    16.50    12    6    10    8
    17.50    28    19    30    17
    18.50    58    56    53    79
    19.50    84    151    106    139
    20.50    76    297    191    307
    21.50    44    365    128    437
    22.50    15    377    81    558
    23.50    4    332    44    458
    24.50    0    234    10    296
    25.50    0    148    1    211
    26.50    0    97    1    110
    27.50    0    45    0    45
    28.50    0    15    0    23
    29.50    0    15    0    20
    30.50    0    8    0    17
    31.50    0    8    0    15
    32.50    0    15    0    22
    33.50    0    6    0    16
    34.50    0    6    0    11
    35.50    0    9    0    15
    36.50    0    7    0    10
    37.50    0    3    0    5
    38.50    0    5    0    4
    39.50    0    2    0    2
SPECIES    Cod
