# Supplementary material for: Effect of the Nordmøre grid bar spacing on size selectivity, catch efficiency and bycatch of the Barents Sea Northern shrimp fishery
Source: PLoS One. 2022 Dec 27;17(12):e0277788. doi: 10.1371/journal.pone.0277788 (PMC9794079; doi:10.1371/journal.pone.0277788)
Supplement: S2 File — (ZIP) [file pone.0277788.s002.zip › 21 mm/Cod/Hal30-31.txt]

    LENGTH    TEST1    COVER1    TEST2    COVER2
     7.50    0    0    1    0
     9.50    0    0    3    0
    10.50    6    0    6    0
    11.50    7    2    8    1
    12.50    14    4    13    1
    13.50    13    5    7    1
    14.50    8    3    7    2
    15.50    7    8    4    1
    16.50    3    3    7    1
    17.50    8    5    11    2
    18.50    12    19    19    9
    19.50    19    41    57    30
    20.50    11    119    80    76
    21.50    6    143    81    127
    22.50    6    222    51    170
    23.50    0    238    38    172
    24.50    0    154    15    155
    25.50    0    121    5    109
    26.50    0    67    1    65
    27.50    0    35    0    28
    28.50    0    15    0    25
    29.50    0    15    0    13
    30.50    0    23    0    19
    31.50    0    16    0    14
    32.50    0    21    0    15
    33.50    0    17    0    18
    34.50    0    20    0    18
    35.50    0    20    0    13
    36.50    0    19    0    12
    37.50    0    8    0    3
    38.50    0    14    0    7
    39.50    0    4    0    5
    40.50    0    6    0    0
SPECIES    Cod
