# Supplementary material for: Effect of the Nordmøre grid bar spacing on size selectivity, catch efficiency and bycatch of the Barents Sea Northern shrimp fishery
Source: PLoS One. 2022 Dec 27;17(12):e0277788. doi: 10.1371/journal.pone.0277788 (PMC9794079; doi:10.1371/journal.pone.0277788)
Supplement: S2 File — (ZIP) [file pone.0277788.s002.zip › 21 mm/Cod/Hal32-33.txt]

    LENGTH    TEST1    COVER1    TEST2    COVER2
     8.50    1    0    1    0
     9.50    1    0    3    0
    10.50    10    0    12    1
    11.50    8    2    16    0
    12.50    5    3    26    1
    13.50    16    8    17    4
    14.50    6    6    16    2
    15.50    4    6    17    1
    16.50    2    4    6    2
    17.50    1    7    19    4
    18.50    10    17    77    13
    19.50    10    46    120    45
    20.50    5    127    235    159
    21.50    4    152    251    269
    22.50    3    183    214    505
    23.50    0    214    98    527
    24.50    0    183    40    446
    25.50    0    113    11    416
    26.50    0    66    1    178
    27.50    0    28    0    74
    28.50    0    31    0    48
    29.50    0    18    0    24
    30.50    0    16    0    32
    31.50    0    9    0    29
    32.50    0    27    0    22
    33.50    0    26    0    46
    34.50    0    19    0    25
    35.50    0    24    0    26
    36.50    0    4    0    21
    37.50    0    11    0    18
    38.50    0    8    0    20
    39.50    0    12    0    13
    40.50    0    10    0    10
SPECIES    Cod
