# Supplementary material for: Effect of the Nordmøre grid bar spacing on size selectivity, catch efficiency and bycatch of the Barents Sea Northern shrimp fishery
Source: PLoS One. 2022 Dec 27;17(12):e0277788. doi: 10.1371/journal.pone.0277788 (PMC9794079; doi:10.1371/journal.pone.0277788)
Supplement: S2 File — (ZIP) [file pone.0277788.s002.zip › 21 mm/Cod/Hal35-36.txt]

    LENGTH    TEST1    COVER1    TEST2    COVER2
     8.50    1    0    1    0
    10.50    3    0    5    0
    11.50    1    0    8    1
    12.50    7    1    9    1
    13.50    4    2    0    0
    14.50    2    1    5    0
    15.50    3    0    0    0
    16.50    0    0    1    1
    17.50    0    0    4    1
    18.50    2    6    0    2
    19.50    1    6    0    2
    20.50    0    3    1    6
    21.50    2    5    4    4
    22.50    0    13    5    12
    23.50    0    7    0    9
    24.50    0    3    0    13
    25.50    0    3    0    4
    26.50    0    2    0    4
    27.50    0    1    0    3
    28.50    0    1    0    0
    29.50    0    0    0    1
    31.50    0    2    0    4
    32.50    0    1    0    4
    33.50    0    3    0    4
    34.50    0    1    0    4
    35.50    0    4    0    4
    36.50    0    1    0    5
    37.50    0    3    0    3
    38.50    0    2    0    1
    39.50    0    1    0    8
    40.50    0    3    0    4
SPECIES    Cod
