# Supplementary material for: Effect of the Nordmøre grid bar spacing on size selectivity, catch efficiency and bycatch of the Barents Sea Northern shrimp fishery
Source: PLoS One. 2022 Dec 27;17(12):e0277788. doi: 10.1371/journal.pone.0277788 (PMC9794079; doi:10.1371/journal.pone.0277788)
Supplement: S2 File — (ZIP) [file pone.0277788.s002.zip › 21 mm/Cod/Hal38-39.txt]

    LENGTH    TEST1    COVER1    TEST2    COVER2
     9.50    0    0    2    0
    10.50    7    1    5    0
    11.50    10    3    10    1
    12.50    18    3    16    0
    13.50    8    7    19    0
    14.50    4    6    6    3
    15.50    3    3    2    0
    16.50    2    4    3    0
    17.50    5    3    4    1
    18.50    4    10    7    2
    19.50    2    17    4    3
    20.50    1    26    6    13
    21.50    4    37    10    12
    22.50    0    39    9    20
    23.50    2    21    2    15
    24.50    0    26    2    17
    25.50    0    27    1    7
    26.50    0    11    0    4
    27.50    0    14    0    3
    28.50    0    5    0    2
    29.50    0    6    0    1
    30.50    0    2    0    2
    31.50    0    4    0    1
    32.50    0    5    0    8
    33.50    0    8    0    6
    34.50    0    7    0    7
    35.50    0    9    0    5
    36.50    0    6    0    3
    37.50    0    5    0    5
    38.50    0    3    0    2
    39.50    0    1    0    6
    40.50    0    0    0    4
SPECIES    Cod
