# Supplementary material for: Effect of the Nordmøre grid bar spacing on size selectivity, catch efficiency and bycatch of the Barents Sea Northern shrimp fishery
Source: PLoS One. 2022 Dec 27;17(12):e0277788. doi: 10.1371/journal.pone.0277788 (PMC9794079; doi:10.1371/journal.pone.0277788)
Supplement: S2 File — (ZIP) [file pone.0277788.s002.zip › 21 mm/Cod/Hal40-41.txt]

    LENGTH    TEST1    COVER1    TEST2    COVER2
     8.50    2    0    1    0
     9.50    1    0    8    0
    10.50    6    1    9    1
    11.50    16    1    12    2
    12.50    12    3    19    4
    13.50    7    2    11    4
    14.50    8    3    11    1
    15.50    2    3    3    1
    16.50    0    1    1    3
    17.50    1    1    4    5
    18.50    2    8    6    3
    19.50    3    12    2    6
    20.50    3    23    10    21
    21.50    2    19    5    19
    22.50    0    23    5    19
    23.50    0    26    2    22
    24.50    0    22    2    20
    25.50    0    14    0    18
    26.50    0    7    0    10
    27.50    0    7    0    5
    28.50    0    3    0    3
    29.50    0    3    0    5
    30.50    0    9    0    6
    31.50    0    2    0    11
    32.50    0    7    0    5
    33.50    0    7    0    13
    34.50    0    9    0    17
    35.50    0    11    0    10
    36.50    0    10    0    6
    37.50    0    5    0    4
    38.50    0    8    0    12
    39.50    0    11    0    8
    40.50    0    10    0    9
SPECIES    Cod
