# Supplementary material for: Effect of the Nordmøre grid bar spacing on size selectivity, catch efficiency and bycatch of the Barents Sea Northern shrimp fishery
Source: PLoS One. 2022 Dec 27;17(12):e0277788. doi: 10.1371/journal.pone.0277788 (PMC9794079; doi:10.1371/journal.pone.0277788)
Supplement: S2 File — (ZIP) [file pone.0277788.s002.zip › 21 mm/Cod/Hal42-43.txt]

    LENGTH    TEST1    COVER1    TEST2    COVER2
     6.50    0    0    0    1
     8.50    2    0    1    0
    10.50    4    2    4    0
    11.50    9    5    11    0
    12.50    8    3    15    1
    13.50    6    9    10    9
    14.50    10    6    9    5
    15.50    2    1    4    11
    16.50    2    0    1    1
    17.50    2    6    4    3
    18.50    2    6    4    4
    19.50    6    26    5    13
    20.50    3    23    9    8
    21.50    0    28    9    12
    22.50    0    38    2    23
    23.50    1    40    5    25
    24.50    0    30    4    17
    25.50    0    21    0    23
    26.50    0    11    0    17
    27.50    0    8    0    7
    28.50    0    3    0    7
    29.50    0    5    0    5
    30.50    0    1    0    2
    31.50    0    8    0    6
    32.50    0    10    0    6
    33.50    0    16    0    9
    34.50    0    10    0    14
    35.50    0    10    0    17
    36.50    0    4    0    6
    37.50    0    4    0    12
    38.50    0    3    0    3
    39.50    0    6    0    7
SPECIES    Cod
