# Supplementary material for: Effect of the Nordmøre grid bar spacing on size selectivity, catch efficiency and bycatch of the Barents Sea Northern shrimp fishery
Source: PLoS One. 2022 Dec 27;17(12):e0277788. doi: 10.1371/journal.pone.0277788 (PMC9794079; doi:10.1371/journal.pone.0277788)
Supplement: S2 File — (ZIP) [file pone.0277788.s002.zip › 21 mm/Cod/Hal44-45.txt]

    LENGTH    TEST1    COVER1    TEST2    COVER2
     7.50    1    0    1    0
     8.50    0    0    1    0
     9.50    1    0    4    0
    10.50    5    4    8    1
    11.50    6    4    19    3
    12.50    10    13    20    2
    13.50    8    9    6    2
    14.50    3    6    12    2
    15.50    0    3    6    0
    16.50    0    7    3    1
    17.50    3    10    5    2
    18.50    2    16    6    3
    19.50    0    15    9    10
    20.50    2    30    11    22
    21.50    2    42    9    22
    22.50    0    50    10    37
    23.50    0    33    5    26
    24.50    0    43    1    30
    25.50    0    39    0    35
    26.50    0    21    0    13
    27.50    0    12    0    6
    28.50    0    3    0    5
    29.50    0    4    0    6
    30.50    0    5    0    6
    31.50    0    14    0    8
    32.50    0    14    0    10
    33.50    0    18    0    13
    34.50    0    20    0    10
    35.50    0    19    0    13
    36.50    0    17    0    12
    37.50    0    11    0    13
    38.50    0    10    0    8
    39.50    0    9    0    6
    40.50    0    5    0    0
SPECIES    Cod
