# Supplementary material for: Effect of the Nordmøre grid bar spacing on size selectivity, catch efficiency and bycatch of the Barents Sea Northern shrimp fishery
Source: PLoS One. 2022 Dec 27;17(12):e0277788. doi: 10.1371/journal.pone.0277788 (PMC9794079; doi:10.1371/journal.pone.0277788)
Supplement: S2 File — (ZIP) [file pone.0277788.s002.zip › 21 mm/Cod/Hal46-47.txt]

    LENGTH    TEST1    COVER1    TEST2    COVER2
     8.50    0    1    0    0
     9.50    1    3    6    0
    10.50    7    6    7    0
    11.50    9    4    6    0
    12.50    11    6    11    1
    13.50    12    3    20    0
    14.50    4    8    11    0
    15.50    1    5    5    0
    16.50    2    1    4    0
    17.50    6    5    3    1
    18.50    3    8    7    1
    19.50    4    25    12    5
    20.50    4    39    21    17
    21.50    0    42    18    11
    22.50    0    52    10    23
    23.50    1    45    6    20
    24.50    0    43    7    29
    25.50    0    27    1    24
    26.50    0    18    0    14
    27.50    0    11    1    7
    28.50    0    5    1    0
    29.50    0    6    0    5
    30.50    0    10    0    6
    31.50    0    11    0    2
    32.50    0    12    0    6
    33.50    0    8    0    8
    34.50    0    13    0    11
    35.50    0    21    0    12
    36.50    0    15    0    4
    37.50    0    13    0    6
    38.50    0    10    0    6
    39.50    0    8    0    4
    40.50    0    17    0    13
SPECIES    Cod
