# Supplementary material for: Effect of the Nordmøre grid bar spacing on size selectivity, catch efficiency and bycatch of the Barents Sea Northern shrimp fishery
Source: PLoS One. 2022 Dec 27;17(12):e0277788. doi: 10.1371/journal.pone.0277788 (PMC9794079; doi:10.1371/journal.pone.0277788)
Supplement: S2 File — (ZIP) [file pone.0277788.s002.zip › 21 mm/Cod/Hal59-60.txt]

    LENGTH    TEST1    COVER1    TEST2    COVER2
     9.50    1    0    0    0
    10.50    9    1    2    0
    11.50    3    0    7    1
    12.50    22    1    7    0
    13.50    12    2    5    0
    14.50    3    1    3    0
    15.50    4    1    0    0
    16.50    3    0    0    0
    17.50    3    0    0    0
    18.50    1    1    0    0
    19.50    2    2    0    0
    20.50    2    1    1    1
    21.50    0    4    3    2
    22.50    0    5    0    5
    23.50    0    9    0    1
    24.50    0    1    0    3
    26.50    0    3    0    0
    27.50    0    3    0    1
    28.50    0    1    0    0
    29.50    0    0    0    1
    34.50    0    0    0    1
    35.50    0    1    0    0
    36.50    0    1    0    2
    37.50    0    1    0    1
    38.50    0    0    0    1
    39.50    0    0    0    1
SPECIES    Cod
