# Supplementary material for: Effect of the Nordmøre grid bar spacing on size selectivity, catch efficiency and bycatch of the Barents Sea Northern shrimp fishery
Source: PLoS One. 2022 Dec 27;17(12):e0277788. doi: 10.1371/journal.pone.0277788 (PMC9794079; doi:10.1371/journal.pone.0277788)
Supplement: S2 File — (ZIP) [file pone.0277788.s002.zip › 21 mm/Cod/Hal61-62.txt]

    LENGTH    TEST1    COVER1    TEST2    COVER2
     8.50    0    0    3    0
     9.50    0    0    2    0
    10.50    3    0    22    0
    11.50    4    6    32    2
    12.50    3    4    27    2
    13.50    8    5    10    2
    14.50    5    1    16    0
    15.50    2    1    1    1
    16.50    2    0    2    0
    17.50    0    0    2    0
    18.50    1    0    1    0
    19.50    1    1    3    3
    20.50    3    1    5    2
    21.50    0    2    2    4
    22.50    0    0    1    7
    23.50    0    5    0    4
    24.50    0    1    0    5
    25.50    0    3    0    2
    26.50    0    1    0    5
    30.50    0    1    0    0
    32.50    0    0    0    1
    33.50    0    1    0    2
    34.50    0    0    0    2
    35.50    0    0    0    2
    36.50    0    0    0    1
    37.50    0    1    0    0
    38.50    0    0    0    1
    39.50    0    1    0    1
    40.50    0    2    0    1
SPECIES    Cod
