# Supplementary material for: Effect of the Nordmøre grid bar spacing on size selectivity, catch efficiency and bycatch of the Barents Sea Northern shrimp fishery
Source: PLoS One. 2022 Dec 27;17(12):e0277788. doi: 10.1371/journal.pone.0277788 (PMC9794079; doi:10.1371/journal.pone.0277788)
Supplement: S2 File — (ZIP) [file pone.0277788.s002.zip › 21 mm/Cod/Hal63-64.txt]

    LENGTH    TEST1    COVER1    TEST2    COVER2
     8.50    0    0    2    0
     9.50    0    0    19    0
    10.50    2    0    29    0
    11.50    3    2    12    3
    12.50    10    1    10    0
    13.50    4    3    5    0
    14.50    7    2    1    0
    15.50    2    3    0    0
    16.50    1    1    1    0
    18.50    1    0    0    1
    19.50    2    1    0    1
    20.50    1    3    0    0
    21.50    0    11    0    0
    22.50    0    9    0    0
    23.50    0    13    0    0
    24.50    0    6    0    0
    25.50    0    3    0    0
    26.50    0    7    0    0
    27.50    0    1    0    0
    30.50    0    1    0    0
    31.50    0    1    0    0
    33.50    0    3    0    0
    34.50    0    1    0    0
    36.50    0    3    0    0
    37.50    0    2    0    0
SPECIES    Cod
