# Supplementary material for: Effect of the Nordmøre grid bar spacing on size selectivity, catch efficiency and bycatch of the Barents Sea Northern shrimp fishery
Source: PLoS One. 2022 Dec 27;17(12):e0277788. doi: 10.1371/journal.pone.0277788 (PMC9794079; doi:10.1371/journal.pone.0277788)
Supplement: S2 File — (ZIP) [file pone.0277788.s002.zip › 21 mm/Cod/Hal65-66.txt]

    LENGTH    TEST1    COVER1    TEST2    COVER2
     9.50    0    0    12    0
    10.50    0    0    36    0
    11.50    5    2    38    0
    12.50    4    4    30    0
    13.50    0    2    16    0
    14.50    2    2    7    1
    15.50    3    2    4    0
    16.50    0    0    1    0
    17.50    0    1    0    0
    18.50    1    2    1    0
    19.50    0    1    0    0
    20.50    0    2    0    3
    21.50    0    5    4    4
    22.50    0    1    0    2
    23.50    0    1    1    3
    24.50    0    4    0    2
    25.50    0    3    0    4
    26.50    0    2    0    1
    27.50    0    0    0    2
    33.50    0    2    0    1
    34.50    0    1    0    3
    35.50    0    2    0    2
    36.50    0    0    0    2
    37.50    0    1    0    1
    38.50    0    0    0    1
    39.50    0    0    0    3
    40.50    0    2    0    2
SPECIES    Cod
