# Supplementary material for: Effect of the Nordmøre grid bar spacing on size selectivity, catch efficiency and bycatch of the Barents Sea Northern shrimp fishery
Source: PLoS One. 2022 Dec 27;17(12):e0277788. doi: 10.1371/journal.pone.0277788 (PMC9794079; doi:10.1371/journal.pone.0277788)
Supplement: S2 File — (ZIP) [file pone.0277788.s002.zip › 21 mm/Cod/Hal67-68.txt]

    LENGTH    TEST1    COVER1    TEST2    COVER2
     7.50    1    0    0    0
     8.50    2    0    0    0
     9.50    22    1    0    0
    10.50    43    1    2    3
    11.50    30    1    1    9
    12.50    37    2    3    6
    13.50    31    0    4    1
    14.50    4    0    7    2
    15.50    4    2    3    1
    16.50    1    0    0    0
    17.50    2    0    1    0
    18.50    2    3    0    1
    19.50    2    1    0    1
    20.50    0    4    1    2
    21.50    3    9    1    2
    22.50    1    4    0    8
    23.50    1    11    0    6
    24.50    0    5    0    12
    25.50    0    5    0    8
    26.50    0    1    0    3
    27.50    0    1    0    1
    28.50    0    1    0    0
    29.50    0    0    0    1
    31.50    0    0    0    1
    32.50    0    2    0    3
    33.50    0    1    0    3
    34.50    0    1    0    1
    35.50    0    0    0    2
    36.50    0    1    0    1
    37.50    0    1    0    2
    38.50    0    1    0    2
    39.50    0    1    0    5
    40.50    0    2    0    0
SPECIES    cod
