# Supplementary material for: Effect of the Nordmøre grid bar spacing on size selectivity, catch efficiency and bycatch of the Barents Sea Northern shrimp fishery
Source: PLoS One. 2022 Dec 27;17(12):e0277788. doi: 10.1371/journal.pone.0277788 (PMC9794079; doi:10.1371/journal.pone.0277788)
Supplement: S2 File — (ZIP) [file pone.0277788.s002.zip › 21 mm/Cod/Hal70-71.txt]

    LENGTH    TEST1    COVER1    TEST2    COVER2
     9.50    3    0    0    0
    10.50    5    0    1    0
    11.50    2    0    2    0
    12.50    0    1    1    0
    13.50    4    0    2    0
    14.50    2    1    0    1
    15.50    0    0    2    0
    16.50    0    0    2    1
    17.50    0    0    1    0
    18.50    0    0    2    2
    19.50    2    0    2    3
    20.50    2    3    0    9
    21.50    3    3    1    10
    22.50    1    3    0    8
    23.50    0    4    0    14
    24.50    0    1    0    12
    25.50    0    2    0    9
    26.50    0    1    0    2
    27.50    0    1    0    1
    28.50    0    0    0    2
    29.50    0    1    0    1
    30.50    0    1    0    2
    31.50    0    1    0    4
    32.50    0    1    0    0
    33.50    0    1    0    3
    34.50    0    5    0    3
    35.50    0    2    0    2
    36.50    0    2    0    7
    37.50    0    3    0    3
    38.50    0    1    0    1
    39.50    0    2    0    2
    40.50    0    3    0    0
SPECIES    COD
