# Supplementary material for: Effect of the Nordmøre grid bar spacing on size selectivity, catch efficiency and bycatch of the Barents Sea Northern shrimp fishery
Source: PLoS One. 2022 Dec 27;17(12):e0277788. doi: 10.1371/journal.pone.0277788 (PMC9794079; doi:10.1371/journal.pone.0277788)
Supplement: S2 File — (ZIP) [file pone.0277788.s002.zip › 21 mm/Cod/Hal72-73.txt]

    LENGTH    TEST1    COVER1    TEST2    COVER2
    10.50    1    0    8    0
    11.50    1    0    8    0
    12.50    6    0    4    0
    13.50    0    1    7    0
    14.50    3    0    3    1
    15.50    1    0    1    0
    16.50    1    1    0    0
    18.50    1    1    1    0
    19.50    2    4    0    1
    20.50    2    9    7    2
    21.50    1    6    4    2
    22.50    0    11    5    4
    23.50    1    5    1    5
    24.50    0    8    0    7
    25.50    0    4    0    4
    26.50    0    1    0    1
    27.50    0    1    0    1
    28.50    0    0    0    1
    30.50    0    3    0    0
    31.50    0    3    0    0
    32.50    0    0    0    2
    33.50    0    6    0    2
    34.50    0    3    0    1
    35.50    0    7    0    2
    36.50    0    1    0    4
    37.50    0    5    0    2
    38.50    0    2    0    2
    39.50    0    1    0    5
    40.50    0    3    0    11
SPECIES    COD
