# Supplementary material for: Effect of the Nordmøre grid bar spacing on size selectivity, catch efficiency and bycatch of the Barents Sea Northern shrimp fishery
Source: PLoS One. 2022 Dec 27;17(12):e0277788. doi: 10.1371/journal.pone.0277788 (PMC9794079; doi:10.1371/journal.pone.0277788)
Supplement: S2 File — (ZIP) [file pone.0277788.s002.zip › 21 mm/Cod/Hal75-77.txt]

    LENGTH    TEST1    COVER1    TEST2    COVER2
     8.50    5    0    0    0
     9.50    18    0    4    1
    10.50    64    1    4    4
    11.50    65    2    7    8
    12.50    56    6    11    9
    13.50    32    2    9    7
    14.50    5    2    9    6
    15.50    3    2    4    1
    16.50    2    0    3    1
    17.50    0    0    0    3
    18.50    1    1    1    6
    19.50    3    1    0    5
    20.50    1    4    1    6
    21.50    2    3    1    9
    22.50    2    2    1    16
    23.50    3    9    0    14
    24.50    0    11    0    10
    25.50    0    6    0    6
    26.50    0    4    0    8
    28.50    0    1    0    3
    29.50    0    1    0    1
    30.50    0    1    0    2
    31.50    0    0    0    1
    32.50    0    0    0    3
    33.50    0    1    0    4
    34.50    0    0    0    1
    35.50    0    3    0    2
    36.50    0    3    0    4
    37.50    0    2    0    3
    38.50    0    1    0    2
    39.50    0    3    0    1
    40.50    0    1    0    1
    41.50    0    1    0    0
SPECIES    cod
