# Supplementary material for: Effect of the Nordmøre grid bar spacing on size selectivity, catch efficiency and bycatch of the Barents Sea Northern shrimp fishery
Source: PLoS One. 2022 Dec 27;17(12):e0277788. doi: 10.1371/journal.pone.0277788 (PMC9794079; doi:10.1371/journal.pone.0277788)
Supplement: S2 File — (ZIP) [file pone.0277788.s002.zip › 21 mm/Cod/Hal78-79.txt]

    LENGTH    TEST1    COVER1    TEST2    COVER2
     7.50    0    0    1    0
     8.50    0    1    4    0
     9.50    7    0    15    2
    10.50    8    9    57    2
    11.50    10    4    78    5
    12.50    8    4    61    5
    13.50    5    7    31    8
    14.50    7    3    21    4
    15.50    4    1    8    0
    16.50    1    2    1    0
    17.50    0    0    4    1
    18.50    1    1    2    1
    19.50    1    2    0    1
    20.50    1    6    5    4
    21.50    3    13    8    2
    22.50    0    10    2    5
    23.50    1    11    0    11
    24.50    0    7    0    5
    25.50    0    8    0    4
    26.50    0    4    0    2
    27.50    0    4    0    0
    31.50    0    1    0    0
    32.50    0    0    0    1
    33.50    0    1    0    1
    34.50    0    1    0    1
    35.50    0    2    0    2
    36.50    0    3    0    3
    37.50    0    2    0    1
    38.50    0    1    0    0
    39.50    0    0    0    1
SPECIES    cod
