# Supplementary material for: Effect of the Nordmøre grid bar spacing on size selectivity, catch efficiency and bycatch of the Barents Sea Northern shrimp fishery
Source: PLoS One. 2022 Dec 27;17(12):e0277788. doi: 10.1371/journal.pone.0277788 (PMC9794079; doi:10.1371/journal.pone.0277788)
Supplement: S2 File — (ZIP) [file pone.0277788.s002.zip › 21 mm/Cod/Hal80-81.txt]

    LENGTH    TEST1    COVER1    TEST2    COVER2
     8.50    3    0    0    0
     9.50    16    0    0    0
    10.50    50    0    5    3
    11.50    42    2    1    6
    12.50    30    1    4    6
    13.50    21    3    6    5
    14.50    6    1    5    2
    15.50    2    0    3    0
    16.50    1    0    0    1
    17.50    1    0    0    1
    18.50    3    0    3    2
    19.50    3    2    4    0
    20.50    2    1    0    7
    21.50    2    0    1    7
    22.50    1    5    0    6
    23.50    2    7    0    13
    24.50    0    5    0    5
    25.50    0    1    0    4
    26.50    0    1    0    3
    27.50    0    3    0    2
    29.50    0    0    0    1
    30.50    0    0    0    1
    31.50    0    0    0    1
    32.50    0    0    0    2
    34.50    0    1    0    2
    35.50    0    3    0    2
    36.50    0    1    0    2
    37.50    0    0    0    2
    39.50    0    1    0    2
    40.50    0    0    0    1
SPECIES    cod
