# Supplementary material for: Effect of the Nordmøre grid bar spacing on size selectivity, catch efficiency and bycatch of the Barents Sea Northern shrimp fishery
Source: PLoS One. 2022 Dec 27;17(12):e0277788. doi: 10.1371/journal.pone.0277788 (PMC9794079; doi:10.1371/journal.pone.0277788)
Supplement: S2 File — (ZIP) [file pone.0277788.s002.zip › 21 mm/Shrimp/Hal24-25.txt]

    LENGTH    TEST1    COVER1    TEST2    COVER2
     9.50    0    0    3    0
    10.50    4    0    6    0
    11.50    3    1    11    2
    12.50    10    2    10    4
    13.50    10    1    5    3
    14.50    10    2    27    3
    15.50    24    5    43    14
    16.50    33    6    54    21
    17.50    31    3    36    19
    18.50    26    5    22    22
    19.50    25    7    25    23
    20.50    26    9    28    13
    21.50    24    4    26    26
    22.50    11    4    11    16
    23.50    7    1    14    16
    24.50    1    1    1    2
    25.50    0    0    1    3
SAMPLING    0.0169    0.0199    0.4320    1
SPECIES    SHRIMP
