# Supplementary material for: Effect of the Nordmøre grid bar spacing on size selectivity, catch efficiency and bycatch of the Barents Sea Northern shrimp fishery
Source: PLoS One. 2022 Dec 27;17(12):e0277788. doi: 10.1371/journal.pone.0277788 (PMC9794079; doi:10.1371/journal.pone.0277788)
Supplement: S2 File — (ZIP) [file pone.0277788.s002.zip › 21 mm/Shrimp/Hal26-27.txt]

    LENGTH    TEST1    COVER1    TEST2    COVER2
     9.50    1    0    0    0
    10.50    1    0    3    0
    11.50    1    0    8    0
    12.50    1    0    9    0
    13.50    2    0    3    0
    14.50    8    0    5    1
    15.50    20    2    20    14
    16.50    22    3    28    24
    17.50    18    2    27    19
    18.50    20    5    25    14
    19.50    25    9    26    19
    20.50    28    12    30    19
    21.50    36    5    31    29
    22.50    18    3    14    12
    23.50    10    4    6    5
    24.50    5    3    5    0
    25.50    1    0    0    3
SAMPLING    0.0204    0.9518    0.0201    0.8842
SPECIES    SHRIMP
