# Supplementary material for: Effect of the Nordmøre grid bar spacing on size selectivity, catch efficiency and bycatch of the Barents Sea Northern shrimp fishery
Source: PLoS One. 2022 Dec 27;17(12):e0277788. doi: 10.1371/journal.pone.0277788 (PMC9794079; doi:10.1371/journal.pone.0277788)
Supplement: S2 File — (ZIP) [file pone.0277788.s002.zip › 21 mm/Shrimp/Hal28-29.txt]

    LENGTH    TEST1    COVER1    TEST2    COVER2
     9.50    0    0    1    0
    10.50    3    0    7    0
    11.50    9    0    16    0
    12.50    7    1    3    0
    13.50    3    1    4    0
    14.50    7    1    4    8
    15.50    20    2    22    15
    16.50    43    3    40    6
    17.50    25    3    30    7
    18.50    22    9    29    11
    19.50    31    8    29    13
    20.50    36    8    24    13
    21.50    25    13    24    10
    22.50    9    14    21    4
    23.50    5    8    9    5
    24.50    6    0    1    1
    25.50    0    0    2    0
SAMPLING    0.0228    0.9777    0.0286    0.7264
SPECIES    SHRIMP
