# Supplementary material for: Effect of the Nordmøre grid bar spacing on size selectivity, catch efficiency and bycatch of the Barents Sea Northern shrimp fishery
Source: PLoS One. 2022 Dec 27;17(12):e0277788. doi: 10.1371/journal.pone.0277788 (PMC9794079; doi:10.1371/journal.pone.0277788)
Supplement: S2 File — (ZIP) [file pone.0277788.s002.zip › 21 mm/Shrimp/Hal30-31.txt]

    LENGTH    TEST1    COVER1    TEST2    COVER2
     9.50    1    0    0    0
    10.50    13    0    5    0
    11.50    8    0    12    0
    12.50    6    0    7    0
    13.50    6    0    5    0
    14.50    6    0    5    0
    15.50    34    1    36    5
    16.50    40    4    36    3
    17.50    29    5    35    7
    18.50    41    7    26    1
    19.50    39    11    32    9
    20.50    27    13    25    8
    21.50    28    15    21    9
    22.50    20    9    12    6
    23.50    4    9    6    6
    24.50    1    2    5    1
    25.50    1    0    2    0
    26.50    0    0    0    2
    27.50    0    1    0    0
SAMPLING    0.025    0.925    0.021    0.978
SPECIES    Shrimp
