# Supplementary material for: Effect of the Nordmøre grid bar spacing on size selectivity, catch efficiency and bycatch of the Barents Sea Northern shrimp fishery
Source: PLoS One. 2022 Dec 27;17(12):e0277788. doi: 10.1371/journal.pone.0277788 (PMC9794079; doi:10.1371/journal.pone.0277788)
Supplement: S2 File — (ZIP) [file pone.0277788.s002.zip › 21 mm/Shrimp/Hal32-33.txt]

    LENGTH    TEST1    COVER1    TEST2    COVER2
     9.50    0    0    1    0
    10.50    11    0    5    0
    11.50    10    1    5    0
    12.50    12    0    10    0
    13.50    4    1    2    0
    14.50    8    2    4    3
    15.50    31    2    16    9
    16.50    30    6    28    11
    17.50    30    5    15    15
    18.50    28    6    22    18
    19.50    23    7    41    21
    20.50    24    16    29    38
    21.50    24    15    21    28
    22.50    10    7    19    23
    23.50    7    4    5    9
    24.50    1    2    3    4
    25.50    0    1    2    1
    26.50    0    0    1    1
SAMPLING    0.0199    0.8775    0.0319    0.7689
SPECIES    Shrimp
