# Supplementary material for: Effect of the Nordmøre grid bar spacing on size selectivity, catch efficiency and bycatch of the Barents Sea Northern shrimp fishery
Source: PLoS One. 2022 Dec 27;17(12):e0277788. doi: 10.1371/journal.pone.0277788 (PMC9794079; doi:10.1371/journal.pone.0277788)
Supplement: S2 File — (ZIP) [file pone.0277788.s002.zip › 21 mm/Shrimp/Hal35-36.txt]

    LENGTH    TEST1    COVER1    TEST2    COVER2
     7.50    0    0    1    0
    10.50    2    0    1    0
    11.50    3    0    3    0
    12.50    4    0    9    0
    13.50    7    0    7    0
    14.50    1    0    2    0
    15.50    6    0    4    0
    16.50    10    0    5    0
    17.50    16    1    14    0
    18.50    19    0    14    1
    19.50    21    0    21    2
    20.50    29    0    27    3
    21.50    21    0    34    4
    22.50    22    1    21    3
    23.50    19    1    11    4
    24.50    5    1    3    5
    25.50    5    0    7    3
    26.50    1    0    1    1
    27.50    1    0    0    0
SAMPLING    0.0775    0.8500    0.1120    0.9450
SPECIES    Shrimp
