# Supplementary material for: Effect of the Nordmøre grid bar spacing on size selectivity, catch efficiency and bycatch of the Barents Sea Northern shrimp fishery
Source: PLoS One. 2022 Dec 27;17(12):e0277788. doi: 10.1371/journal.pone.0277788 (PMC9794079; doi:10.1371/journal.pone.0277788)
Supplement: S2 File — (ZIP) [file pone.0277788.s002.zip › 21 mm/Shrimp/Hal38-39.txt]

    LENGTH    TEST1    COVER1    TEST2    COVER2
     9.50    0    0    2    0
    10.50    1    0    6    0
    11.50    4    0    13    0
    12.50    1    0    3    0
    13.50    0    0    4    0
    14.50    1    0    0    0
    15.50    9    0    15    1
    16.50    6    2    19    0
    17.50    7    4    14    1
    18.50    10    3    12    4
    19.50    17    4    26    7
    20.50    32    12    21    11
    21.50    32    15    26    13
    22.50    18    22    23    3
    23.50    16    16    22    10
    24.50    9    8    7    3
    25.50    3    7    4    0
    26.50    1    2    2    0
SAMPLING    0.0361    0.9533    0.0385    0.6321
SPECIES    Shrimp
