# Supplementary material for: Effect of the Nordmøre grid bar spacing on size selectivity, catch efficiency and bycatch of the Barents Sea Northern shrimp fishery
Source: PLoS One. 2022 Dec 27;17(12):e0277788. doi: 10.1371/journal.pone.0277788 (PMC9794079; doi:10.1371/journal.pone.0277788)
Supplement: S2 File — (ZIP) [file pone.0277788.s002.zip › 21 mm/Shrimp/Hal40-41.txt]

    LENGTH    TEST1    COVER1    TEST2    COVER2
    10.50    5    0    7    0
    11.50    7    0    5    1
    12.50    2    0    9    0
    13.50    4    0    2    0
    14.50    1    0    5    1
    15.50    9    1    16    4
    16.50    23    0    7    10
    17.50    17    1    7    3
    18.50    23    0    14    11
    19.50    26    2    23    10
    20.50    22    2    28    22
    21.50    29    3    27    11
    22.50    19    1    27    27
    23.50    10    1    17    15
    24.50    7    2    7    14
    25.50    3    3    6    8
    26.50    0    0    4    2
    27.50    0    0    1    0
    30.50    0    0    0    1
SAMPLING    0.0293    0.5510    0.0410    0.3151
SPECIES    Shrimp
