# Supplementary material for: Effect of the Nordmøre grid bar spacing on size selectivity, catch efficiency and bycatch of the Barents Sea Northern shrimp fishery
Source: PLoS One. 2022 Dec 27;17(12):e0277788. doi: 10.1371/journal.pone.0277788 (PMC9794079; doi:10.1371/journal.pone.0277788)
Supplement: S2 File — (ZIP) [file pone.0277788.s002.zip › 21 mm/Shrimp/Hal42-43.txt]

    LENGTH    TEST1    COVER1    TEST2    COVER2
     9.50    0    0    1    0
    10.50    3    0    5    0
    11.50    2    0    7    0
    13.50    0    0    1    1
    14.50    3    0    2    1
    15.50    11    6    14    11
    16.50    18    15    21    12
    17.50    8    10    15    6
    18.50    14    8    15    6
    19.50    17    28    29    13
    20.50    24    19    26    14
    21.50    26    24    28    24
    22.50    11    12    16    16
    23.50    17    8    14    14
    24.50    9    17    6    2
    25.50    8    14    1    1
    26.50    2    2    1    1
    27.50    0    3    0    0
    28.50    1    0    0    0
SAMPLING    0.0373    0.5723    0.0212    0.9378
SPECIES    Shrimp
