# Supplementary material for: Effect of the Nordmøre grid bar spacing on size selectivity, catch efficiency and bycatch of the Barents Sea Northern shrimp fishery
Source: PLoS One. 2022 Dec 27;17(12):e0277788. doi: 10.1371/journal.pone.0277788 (PMC9794079; doi:10.1371/journal.pone.0277788)
Supplement: S2 File — (ZIP) [file pone.0277788.s002.zip › 21 mm/Shrimp/Hal44-45.txt]

    LENGTH    TEST1    COVER1    TEST2    COVER2
     8.50    0    0    1    0
     9.50    2    0    0    0
    10.50    1    0    4    0
    11.50    2    0    2    0
    12.50    3    0    2    0
    13.50    0    1    1    0
    14.50    2    0    1    1
    15.50    8    1    9    7
    16.50    12    7    21    6
    17.50    6    6    10    4
    18.50    16    7    19    6
    19.50    22    21    22    4
    20.50    21    26    24    15
    21.50    31    34    20    9
    22.50    17    15    25    8
    23.50    22    24    11    8
    24.50    9    15    4    2
    25.50    3    6    6    0
    26.50    3    2    1    1
    27.50    1    3    1    0
    28.50    0    1    1    0
SAMPLING    0.0484    0.2583    0.0400    0.9163
SPECIES    Shrimp
