# Supplementary material for: Effect of the Nordmøre grid bar spacing on size selectivity, catch efficiency and bycatch of the Barents Sea Northern shrimp fishery
Source: PLoS One. 2022 Dec 27;17(12):e0277788. doi: 10.1371/journal.pone.0277788 (PMC9794079; doi:10.1371/journal.pone.0277788)
Supplement: S2 File — (ZIP) [file pone.0277788.s002.zip › 21 mm/Shrimp/Hal46-47.txt]

    LENGTH    TEST1    COVER1    TEST2    COVER2
    10.50    3    0    3    2
    11.50    4    0    2    1
    12.50    2    1    2    0
    13.50    2    0    1    0
    14.50    3    2    3    1
    15.50    9    1    14    0
    16.50    18    2    18    4
    17.50    13    4    9    3
    18.50    13    10    13    5
    19.50    26    6    16    4
    20.50    24    13    14    6
    21.50    32    10    29    9
    22.50    22    5    25    13
    23.50    21    3    15    8
    24.50    7    9    15    3
    25.50    3    3    4    2
    26.50    0    2    0    3
    27.50    0    0    1    0
    28.50    0    0    0    1
SAMPLING    0.0514    0.8771    0.0661    0.8462
SPECIES    Shrimp
