# Supplementary material for: Effect of the Nordmøre grid bar spacing on size selectivity, catch efficiency and bycatch of the Barents Sea Northern shrimp fishery
Source: PLoS One. 2022 Dec 27;17(12):e0277788. doi: 10.1371/journal.pone.0277788 (PMC9794079; doi:10.1371/journal.pone.0277788)
Supplement: S2 File — (ZIP) [file pone.0277788.s002.zip › 21 mm/Shrimp/Hal59-60.TXT]

    LENGTH    TEST1    COVER1    TEST2    COVER2
    14.50    3    0    2    0
    15.50    4    0    2    0
    16.50    12    0    1    0
    17.50    7    0    3    0
    18.50    10    0    10    0
    19.50    18    0    12    0
    20.50    26    0    18    1
    21.50    27    1    33    2
    22.50    27    2    28    0
    23.50    20    1    26    0
    24.50    8    1    17    0
    25.50    5    0    8    0
    26.50    6    0    0    0
    27.50    1    0    0    0
SAMPLING    0.1810    0.6667    0.1352    1
SPECIES    Shrimp
