# Supplementary material for: Effect of the Nordmøre grid bar spacing on size selectivity, catch efficiency and bycatch of the Barents Sea Northern shrimp fishery
Source: PLoS One. 2022 Dec 27;17(12):e0277788. doi: 10.1371/journal.pone.0277788 (PMC9794079; doi:10.1371/journal.pone.0277788)
Supplement: S2 File — (ZIP) [file pone.0277788.s002.zip › 21 mm/Shrimp/Hal61-62.txt]

    LENGTH    TEST1    COVER1    TEST2    COVER2
    12.50    0    0    2    0
    15.50    2    1    3    0
    16.50    3    0    8    2
    17.50    6    0    12    0
    18.50    7    0    15    1
    19.50    11    0    20    1
    20.50    20    0    21    2
    21.50    25    1    27    7
    22.50    29    3    32    0
    23.50    17    3    20    0
    24.50    18    1    11    1
    25.50    13    1    5    1
    26.50    4    0    2    0
    27.50    2    0    4    0
    28.50    2    1    1    0
SAMPLING    0.1196    0.9107    0.0833    0.9375
SPECIES    Shrimp
