# Supplementary material for: Effect of the Nordmøre grid bar spacing on size selectivity, catch efficiency and bycatch of the Barents Sea Northern shrimp fishery
Source: PLoS One. 2022 Dec 27;17(12):e0277788. doi: 10.1371/journal.pone.0277788 (PMC9794079; doi:10.1371/journal.pone.0277788)
Supplement: S2 File — (ZIP) [file pone.0277788.s002.zip › 21 mm/Shrimp/Hal63-64.txt]

    LENGTH    TEST1    COVER1    TEST2    COVER2
    10.50    0    0    0    1
    13.50    1    0    0    0
    14.50    1    0    1    0
    15.50    2    0    11    0
    16.50    16    0    23    2
    17.50    13    0    21    1
    18.50    26    0    18    1
    19.50    34    0    31    2
    20.50    38    2    27    3
    21.50    26    2    22    0
    22.50    14    1    11    1
    23.50    14    1    3    1
    24.50    1    0    0    0
    25.50    2    0    0    2
    27.50    1    0    0    0
SPECIES    Shrimp
SAMPLING	0.0829	1	0.1131	0.84
