# Supplementary material for: Effect of the Nordmøre grid bar spacing on size selectivity, catch efficiency and bycatch of the Barents Sea Northern shrimp fishery
Source: PLoS One. 2022 Dec 27;17(12):e0277788. doi: 10.1371/journal.pone.0277788 (PMC9794079; doi:10.1371/journal.pone.0277788)
Supplement: S2 File — (ZIP) [file pone.0277788.s002.zip › 21 mm/Shrimp/Hal65-66.txt]

    LENGTH    TEST1    COVER1    TEST2    COVER2
    10.50    0    0    3    0
    13.50    2    0    0    0
    14.50    0    0    2    0
    15.50    3    0    5    0
    16.50    6    0    15    0
    17.50    10    2    13    2
    18.50    17    0    24    1
    19.50    33    3    22    4
    20.50    29    5    39    4
    21.50    32    2    31    8
    22.50    37    3    21    6
    23.50    11    2    18    3
    24.50    3    0    5    1
    25.50    1    0    1    1
    26.50    2    0    1    0
    27.50    1    0    0    0
SAMPLING    0.0610    0.8811    0.0575    0.7826
SPECIES    Shrimp
