# Supplementary material for: Effect of the Nordmøre grid bar spacing on size selectivity, catch efficiency and bycatch of the Barents Sea Northern shrimp fishery
Source: PLoS One. 2022 Dec 27;17(12):e0277788. doi: 10.1371/journal.pone.0277788 (PMC9794079; doi:10.1371/journal.pone.0277788)
Supplement: S2 File — (ZIP) [file pone.0277788.s002.zip › 21 mm/Shrimp/Hal67-68.txt]

    LENGTH    TEST1    COVER1    TEST2    COVER2
    10.50    1    0    0    0
    11.50    4    0    0    0
    12.50    2    0    0    0
    13.50    0    0    0    1
    15.50    6    1    2    0
    16.50    17    0    5    0
    17.50    16    3    4    0
    18.50    19    2    7    0
    19.50    22    10    11    2
    20.50    29    12    29    1
    21.50    30    10    27    2
    22.50    23    8    36    3
    23.50    14    2    18    1
    24.50    3    3    7    3
    25.50    3    0    5    1
    26.50    2    1    1    1
    27.50    0    1    1    1
SAMPLING    0.0524    0.7983    0.0748    1
SPECIES    shrimp
