# Supplementary material for: Effect of the Nordmøre grid bar spacing on size selectivity, catch efficiency and bycatch of the Barents Sea Northern shrimp fishery
Source: PLoS One. 2022 Dec 27;17(12):e0277788. doi: 10.1371/journal.pone.0277788 (PMC9794079; doi:10.1371/journal.pone.0277788)
Supplement: S2 File — (ZIP) [file pone.0277788.s002.zip › 21 mm/Shrimp/Hal70-71.txt]

    LENGTH    TEST1    COVER1    TEST2    COVER2
    11.50    2    0    0    0
    12.50    2    0    0    0
    13.50    3    0    0    0
    14.50    2    1    0    0
    15.50    7    0    2    0
    16.50    12    3    9    0
    17.50    19    3    19    0
    18.50    7    1    14    0
    19.50    19    3    23    0
    20.50    23    5    33    1
    21.50    30    7    16    0
    22.50    18    4    29    1
    23.50    9    0    14    0
    24.50    7    6    8    0
    25.50    7    0    1    0
    26.50    2    0    2    0
    27.50    2    2    0    1
SAMPLING    0.0065    0.8013    0.1203    1
SPECIES    shrimp
