# Supplementary material for: Effect of the Nordmøre grid bar spacing on size selectivity, catch efficiency and bycatch of the Barents Sea Northern shrimp fishery
Source: PLoS One. 2022 Dec 27;17(12):e0277788. doi: 10.1371/journal.pone.0277788 (PMC9794079; doi:10.1371/journal.pone.0277788)
Supplement: S2 File — (ZIP) [file pone.0277788.s002.zip › 21 mm/Shrimp/Hal72-73.txt]

    LENGTH    TEST1    COVER1    TEST2    COVER2
    11.50    0    0    7    0
    12.50    1    0    28    0
    13.50    1    0    7    0
    14.50    0    0    9    0
    15.50    0    1    3    0
    16.50    8    1    13    2
    17.50    18    1    20    3
    18.50    21    2    23    2
    19.50    19    0    19    2
    20.50    31    1    32    3
    21.50    32    3    24    4
    22.50    26    3    12    0
    23.50    18    1    12    1
    24.50    8    1    9    0
    25.50    1    0    6    1
    26.50    1    0    0    0
    27.50    1    0    1    0
SAMPLING    0.2025    0.7581    0.0795    0.8116
SPECIES    shrimp
