# Supplementary material for: Effect of the Nordmøre grid bar spacing on size selectivity, catch efficiency and bycatch of the Barents Sea Northern shrimp fishery
Source: PLoS One. 2022 Dec 27;17(12):e0277788. doi: 10.1371/journal.pone.0277788 (PMC9794079; doi:10.1371/journal.pone.0277788)
Supplement: S2 File — (ZIP) [file pone.0277788.s002.zip › 21 mm/Shrimp/Hal75-77.txt]

    LENGTH    TEST1    COVER1    TEST2    COVER2
    11.50    1    0    0    0
    12.50    3    0    0    0
    14.50    1    0    1    0
    15.50    8    0    1    0
    16.50    9    0    7    0
    17.50    18    4    6    1
    18.50    22    3    10    0
    19.50    28    4    14    2
    20.50    26    6    15    1
    21.50    33    4    23    3
    22.50    18    3    31    2
    23.50    12    5    24    2
    24.50    1    2    13    6
    25.50    0    1    5    0
    26.50    1    0    5    1
    27.50    0    0    1    0
SAMPLING    0.0653    0.88    0.0684    0.7182
SPECIES    shrimp
