# Supplementary material for: Effect of the Nordmøre grid bar spacing on size selectivity, catch efficiency and bycatch of the Barents Sea Northern shrimp fishery
Source: PLoS One. 2022 Dec 27;17(12):e0277788. doi: 10.1371/journal.pone.0277788 (PMC9794079; doi:10.1371/journal.pone.0277788)
Supplement: S2 File — (ZIP) [file pone.0277788.s002.zip › 21 mm/Shrimp/Hal78-79.txt]

    LENGTH    TEST1    COVER1    TEST2    COVER2
    10.50    0    0    4    0
    11.50    0    0    3    0
    12.50    0    0    4    0
    13.50    1    0    5    0
    15.50    1    0    3    2
    16.50    1    0    15    0
    17.50    6    0    19    2
    18.50    7    1    20    3
    19.50    11    2    31    2
    20.50    22    1    24    6
    21.50    34    1    33    7
    22.50    34    4    20    5
    23.50    18    3    12    4
    24.50    11    1    7    4
    25.50    5    0    4    1
    26.50    1    0    1    0
    28.50    1    1    0    0
SAMPLING    0.0825    1    0.0660    1
SPECIES    shrimp
