# Supplementary material for: Effect of the Nordmøre grid bar spacing on size selectivity, catch efficiency and bycatch of the Barents Sea Northern shrimp fishery
Source: PLoS One. 2022 Dec 27;17(12):e0277788. doi: 10.1371/journal.pone.0277788 (PMC9794079; doi:10.1371/journal.pone.0277788)
Supplement: S2 File — (ZIP) [file pone.0277788.s002.zip › 21 mm/Shrimp/Hal80-81.txt]

    LENGTH    TEST1    COVER1    TEST2    COVER2
    10.50    2    0    0    0
    11.50    3    0    1    0
    12.50    3    0    0    0
    13.50    3    0    1    0
    14.50    2    1    1    0
    15.50    11    0    0    0
    16.50    15    1    7    0
    17.50    16    3    8    0
    18.50    15    9    5    0
    19.50    28    7    21    0
    20.50    37    5    24    0
    21.50    30    13    34    2
    22.50    11    4    31    0
    23.50    5    1    12    0
    24.50    3    0    8    1
    25.50    2    0    4    0
    26.50    0    0    2    1
    29.50    0    0    1    0
SAMPLING    0.0675    1    0.0860    0.7241
SPECIES    shrimp
